# Supplementary material for: JA-mediated H2O2 and ABA signaling enhances root hydraulic conductance in cotton under partial root-zone irrigation
Source: Front Plant Sci. 2026 Apr 2;17:1784771. doi: 10.3389/fpls.2026.1784771 (PMC13082963; doi:10.3389/fpls.2026.1784771)
Supplement: Supplementary file 1 [file Table1.xlsx]

## Sheet: Fig.1
	Summary of Statistical Analyses for Data Presented in Figures 1-7 and Supmaterial Figs
											Shapiro-Wilk	Levene's test						Welch's ANOVA			Games-Howell post-hoc test（α = 0.05）
	GhPIP1:5	Rep1	Rep2	Rep3	Rep4	Rep5	Rep6	AVG	Standard Error		p-values	p-values	F-values	degrees of freedom				Welch's F	1319		Comparison	Mean Difference	Standard Error	95% Confidence Interval	Adjusted p-value	Significance
	FI-upper	0.987	1.003	1.022	0.992	1.012	0.985	1.00017	0.006	b	0.42	< 0.001	16.56	df1=4				df1	4		FI-upper - FI-lower	0.0103	0.0249	0.41	6.2	0.695
	FI-lower	0.964	1.026	0.978	0.945	1.0912	0.935	0.989867	0.0241	b	0.25			df2=25				df2	11.8		FI-upper - PRI-hydrated	-2.62	0.1293	-20.26	5.1	< 0.001
	PRI-hydrated	3.512	3.681	3.278	3.946	4.012	3.292	3.62017	0.1291	a	0.3							p-values	< 0.001		FI-upper - PRI-dehydrated	0.6982	0.0109	64.05	6.4	< 0.001
	PRI-dehydrated	0.278	0.315	0.298	0.336	0.291	0.294	0.302	0.0084	d	0.63										FI-upper - DI	0.6019	0.0135	44.59	7.3	< 0.001
	DI	0.362	0.415	0.393	0.434	0.409	0.377	0.398333	0.0108	c	0.92										FI-lower - PRI-hydrated	-2.6303	0.1336	-19.69	5.2	< 0.001
																					FI-lower - PRI-dehydrated	0.6879	0.0255	26.98	6	< 0.001
																					FI-lower - DI	0.5916	0.0263	22.49	6.5	< 0.001
																					PRI-hydrated - PRI-dehydrated	3.3182	0.1295	25.62	5.1	< 0.001
																					PRI-hydrated - DI	3.2219	0.1305	24.69	5.2	< 0.001
																					PRI-dehydrated - DI	-0.0963	0.0139	-6.93	9.1	< 0.001
											Shapiro-Wilk	Levene's test
	GhPIP2:8	Rep1	Rep2	Rep3	Rep4	Rep5	Rep6	AVG	Standard Error		p-values	p-values	F-values	degrees of freedom							Comparison	Mean Difference	Standard Error	95% Confidence Interval	Adjusted p-value	Significance
	FI-upper	0.965	1.014	0.978	1.052	1.005	0.946	0.993333	0.0156	b	0.87	< 0.001	8.07	df1=4				Welch's ANOVA			FI-upper - FI-lower	-0.005	0.0202	-0.25	9.7	0.81
	FI-lower	0.995	0.993	1.057	0.988	0.961	0.996	0.998333	0.0129	b	0.08			df2=25				Welch's F	1172		FI-upper - PRI-hydrated	-1.4067	0.0716	-19.66	5.5	< 0.001
	PRI-hydrated	2.245	2.514	2.378	2.627	2.466	2.17	2.4	0.0698	a	0.85							df1	4		FI-upper - PRI-dehydrated	0.8117	0.017	47.71	6.9	< 0.001
	PRI-dehydrated	0.193	0.171	0.189	0.154	0.183	0.2	0.181667	0.0068	d	0.41							df2	11.94		FI-upper - DI	0.665	0.0185	35.93	8.5	< 0.001
	DI	0.308	0.345	0.326	0.359	0.339	0.293	0.328333	0.01	c	0.88							p-values	< 0.001		FI-lower - PRI-hydrated	-1.4017	0.071	-19.74	5.3	< 0.001
																					FI-lower - PRI-dehydrated	0.8167	0.0146	55.97	7.6	< 0.001
																					FI-lower - DI	0.67	0.0163	41.07	9.4	< 0.001
																					PRI-hydrated - PRI-dehydrated	2.2183	0.0702	31.62	5.1	< 0.001
																					PRI-hydrated - DI	2.0717	0.0705	29.37	5.2	< 0.001
																					PRI-dehydrated - DI	-0.1467	0.0121	-12.11	8.8	< 0.001
											Shapiro-Wilk	Levene's test
	Root water content （%）	Rep1	Rep2	Rep3	Rep4	Rep5	Rep6	AVG	Standard Error		p-values	p-values	F-values	degrees of freedom
	FI-upper	91.23	91.67	91.02	91.54	91.35	90.65	91.2433	0.471	a	0.892	0.322	1.234	df1=4
	FI-lower	92.11	92.87	92.34	92.69	93.02	91.09	92.3533	0.949	a	0.674			df2=25
	PRI-hydrated	90.56	91.23	90.88	91.47	91.05	89.69	90.8133	0.774	a	0.753
	PRI-dehydrated	86.23	87.02	86.45	87.15	86.78	85.73	86.56	0.77	b	0.621
	DI	82.44	83.01	82.67	83.15	82.89	81.22	82.5633	0.59	c	0.845
																		Welch's ANOVA			Games-Howell post-hoc test（α = 0.05）
											Shapiro-Wilk	Levene's test									Comparison	Mean Difference	Standard Error	95% Confidence Interval	Adjusted p-value	Significance
	L (gH2O g-1 root DW Mpa-1h-1)	Rep1	Rep2	Rep3	Rep4	Rep5	Rep6	AVG	Standard Error		p-values	p-values	F-values	degrees of freedom				Welch's F	45.2		PRI-hydrated vs FI-upper	12.08	1.257	(8.44, 15.72)	<0.001	*
	FI-upper	12.498	15.51	17.013	14.002	10.99	9.487	13.25	1.149	b	0.742	< 0.001	8.67	df1=4				df1	4		PRI-hydrated vs FI-lower	13.43	0.665	(11.47, 15.39)	<0.001	*
	FI-lower	11.78	12.45	12.01	13.22	11.89	10.07	11.9033	0.425	b	0.635			df2=25				df2	11.2		PRI-hydrated vs PRI-dehydrated	19.54	0.548	(18.00, 21.08)	<0.001	*
	PRI-hydrated	25.01	26.34	25.89	26.78	24.56	23.4	25.33	0.512	a	0.813							p-values	< 0.001		PRI-hydrated vs DI	21.33	0.553	(19.77, 22.89)	<0.001	*
	PRI-dehydrated	5.67	6.12	5.89	6.34	5.78	4.96	5.79333	0.194	d	0.556										FI-upper vs FI-lower	1.35	1.225	(-2.20, 4.90)	0.743	ns
	DI	3.89	4.34	4.01	4.56	4.12	3.1	4.00333	0.205	c	0.671										FI-upper vs PRI-dehydrated	7.46	1.165	(4.09, 10.83)	<0.001	*
																					FI-upper vs DI	9.25	1.168	(5.86, 12.64)	<0.001	*
																					FI-lower vs PRI-dehydrated	6.11	0.467	(4.75, 7.47)	<0.001	*
																					FI-lower vs DI	7.9	0.473	(6.52, 9.28)	<0.001	*
																					PRI-dehydrated vs DI	1.79	0.283	(0.98, 2.60)	<0.001	*
											Shapiro-Wilk	Levene's test
	Root water potential （MPa)							AVG	Standard Error		p-values	p-values	F-values	degrees of freedom							Games-Howell post-hoc test（α = 0.05）
	FI-upper	-0.36	-0.39	-0.37	-0.41	-0.38	-0.35	-0.376667	0.009	a	0.891	0.0017	5.92	df1=4							Comparison	Mean Difference	Standard Error	95% Confidence Interval	Adjusted p-value	Significance
	FI-lower	-0.34	-0.36	-0.35	-0.35	-0.33	-0.37	-0.35	0.006	a	0.754			df2=25				Welch's ANOVA			FI-upper vs FI-lower	-0.03	0.011	(-0.06, 0.00)	0.054	ns
	PRI-hydrated	-0.4	-0.43	-0.4	-0.41	-0.39	-0.43	-0.41	0.011	b	0.623										FI-upper vs PRI-hydrated	0.03	0.014	(-0.01, 0.07)	0.196	ns
	PRI-dehydrated	-0.95	-1.01	-0.97	-1.04	-0.99	-0.92	-0.98	0.018	c	0.715							Welch's F	89.3		FI-upper vs PRI-dehydrated	0.6	0.02	(0.54, 0.66)	<0.001	*
	DI	-1.23	-1.27	-1.24	-1.29	-1.21	-1.26	-1.25	0.012	d	0.836							df1	4		FI-upper vs DI	0.87	0.015	(0.83, 0.91)	<0.001	*
																		df2	11.5		FI-lower vs PRI-hydrated	0.06	0.013	(0.02, 0.10)	0.005	*
																		p-values	< 0.001		FI-lower vs PRI-dehydrated	0.63	0.019	(0.57, 0.69)	<0.001	*
																		ω²	0.91		FI-lower vs DI	0.9	0.014	(0.86, 0.94)	<0.001	*
																					PRI-hydrated vs PRI-dehydrated	0.57	0.021	(0.51, 0.63)	<0.001	*
																					PRI-hydrated vs DI	0.84	0.016	(0.79, 0.89)	<0.001	*
																					PRI-dehydrated vs DI	0.27	0.022	(0.21, 0.33)	<0.001	*

## Sheet: Fig.2
												Levene's test				Welch's ANOVA				Games-Howell post-hoc test（α = 0.05）
	GhLox3	Rep1	Rep2	Rep3	Rep4	Rep5	Rep6	AVG	Standard Error		Shapiro-Wilk p-values	Levene's test p-values	F-values	degrees of freedom		Welch's F	21.55			Comparison	Mean Difference	Standard Error	95% Confidence Interval	Adjusted p-value	Significance
	FI-upper	0.834	1.083	1.248	0.752	1.166	0.917	1	0.08	b	0.35	< 0.001	41.88	df1=3		df1	3			FI‑upper vs FI‑lower	0.04	0.104	(-0.196, 0.276)	0.71	ns
	FI-lower	0.891	1.099	0.821	1.029	1.168	0.752	0.96	0.067	b	0.4			df2=20		df2	11.7			FI‑upper vs PRI‑hydrated	-0.06	0.1	(-0.286, 0.166)	1	ns
	PRI-hydrated	0.936	0.998	1.246	1.122	1.184	0.874	1.06	0.06	b	0.5					p-values	< 0.001			FI‑upper vs PRI‑dehydrated	-2.77	0.334	(-3.621, -1.919)	< 0.001	***
	PRI-dehydrated	3.213	4.661	3.102	4.549	4.215	2.879	3.76983	0.324	a	0.2									FI‑lower vs PRI‑hydrated	-0.1	0.09	(-0.303, 0.103)	0.87	ns
																				FI‑lower vs PRI‑dehydrated	-2.81	0.331	(-3.660, -1.960)	< 0.001	***
																				PRI‑hydrated vs PRI‑dehydrated	-2.71	0.33	(-3.557, -1.863)	< 0.001	***
																				Games-Howell post-hoc test（α = 0.05）
											Shapiro-Wilk	Levene's test								Comparison	Mean Difference	Standard Error	95% Confidence Interval	Adjusted p-value	Significance
	GhAOS6	Rep1	Rep2	Rep3	Rep4	Rep5	Rep6	AVG	Standard Error		p-values	p-values	F-values	degrees of freedom		Welch's ANOVA				FI‑upper vs FI‑lower	0.047	0.086	(-0.164, 0.257)	1	ns
	FI-upper	0.845	1.127	0.712	1.234	0.981	1.101	1	0.0789	b	0.3	0.0015	7.53	df1=3		Welch's F	76.28			FI‑upper vs PRI‑hydrated	0.032	0.082	(-0.173, 0.237)	1	ns
	FI-lower	0.923	0.954	1.108	0.889	0.882	0.974	0.955	0.0343	b	0.5			df2=20		df1	3			FI‑upper vs PRI‑dehydrated	-3.74	0.247	(-4.343, -3.137)	< 0.001	***
	PRI-hydrated	0.912	1.008	0.923	0.996	0.935	1.026	0.966667	0.0209	b	0.7					df2	11.9			FI‑lower vs PRI‑hydrated	-0.015	0.04	(-0.108, 0.078)	0.72	ns
	PRI-dehydrated	5.212	4.368	4.789	3.956	4.567	5.543	4.73917	0.2337	a	0.15					p-values	< 0.001			FI‑lower vs PRI‑dehydrated	-3.787	0.236	(-4.394, -3.180)	< 0.001	***
																				PRI‑hydrated vs PRI‑dehydrated	-3.772	0.235	(-4.375, -3.168)	< 0.001	***
																				Games-Howell post-hoc test（α = 0.05）
																				Comparison	Mean Difference	Standard Error	95% Confidence Interval	Adjusted p-value	Significance
											Shapiro-Wilk	Levene's test				Welch's ANOVA				FI‑upper vs FI‑lower	0.039	0.079	(-0.155, 0.233)	1	ns
	GhOPR11	Rep1	Rep2	Rep3	Rep4	Rep5	Rep6	AVG	Standard Error		p-values	p-values	F-values	degrees of freedom		Welch's F	73.26			FI‑upper vs PRI‑hydrated	0.023	0.075	(-0.170, 0.216)	0.77	ns
	FI-upper	1.032	0.778	1.189	0.881	1.227	0.893	1	0.0738	b	0.4	0.001	8.07	df1=3		df1	3			FI‑upper vs PRI‑dehydrated	-2.683	0.186	(-3.138, -2.228)	< 0.001	***
	FI-lower	0.921	0.895	0.952	0.934	0.967	1.096	0.960833	0.0289	b	0.6			df2=20		df2	12			FI‑lower vs PRI‑hydrated	-0.016	0.032	(-0.092, 0.059)	1	ns
	PRI-hydrated	1.034	0.962	0.983	0.938	0.989	0.957	0.977167	0.0136	b	0.8					p-values	< 0.001			FI‑lower vs PRI‑dehydrated	-2.722	0.173	(-3.167, -2.277)	< 0.001	***
	PRI-dehydrated	3.602	3.112	4.013	3.357	3.765	4.248	3.68283	0.1707	a	0.25									PRI‑hydrated vs PRI‑dehydrated	-2.706	0.171	(-3.146, -2.266)	< 0.001	***
											Shapiro-Wilk	Levene's test
	MeJA (ng g-1 FW)	Rep1	Rep2	Rep3	Rep4	Rep5	Rep6	AVG	Standard Error		p-values	p-values	F-values	degrees of freedom
	FI-upper	14.123	11.987	16.234	13.011	17.456	14.545	14.5593	0.8246	c	0.92	0.103	2.34	df1=3
	FI-lower	15.321	11.456	17.112	12.876	18.789	14.568	15.0203	1.0981	c	0.98			df2=20
	PRI-hydrated	24.987	20.543	27.012	22.234	28.765	23.998	24.5898	1.2347	b	0.87
	PRI-dehydrated	40.234	31.567	43.789	35.123	46.901	38.387	39.3335	2.2867	a	0.64
																				Games-Howell post-hoc test（α = 0.05）
											Shapiro-Wilk	Levene's test				Welch's ANOVA				Comparison	Mean Difference	Standard Error	95% Confidence Interval	Adjusted p-value	Significance
											p-values	p-values	F-values	degrees of freedom		Welch's F	93.15			FI‑upper vs FI‑lower	-0.015	0.0613	(-0.160, 0.130)	0.812	ns
	JA-ILE (ng g-1 FW)	Rep1	Rep2	Rep3	Rep4	Rep5	Rep6	AVG	Standard Error		0.85	< 0.001	10.55	df1=3		df1	3			FI‑upper vs PRI‑hydrated	-1.723	0.0939	(-1.935, -1.511)	< 0.001	***
	FI-upper	1.512	1.678	1.723	1.544	1.401	1.752	1.60167	0.0562	b	0.9			df2=20		df2	10.4			FI‑upper vs PRI‑dehydrated	-2.148	0.2236	(-2.711, -1.585)	< 0.001	***
	FI-lower	1.589	1.701	1.632	1.523	1.612	1.643	1.61667	0.0242	b	0.78					p-values	< 0.001			FI‑lower vs PRI‑hydrated	-1.708	0.0789	(-1.901, -1.515)	< 0.001	***
	PRI-hydrated	3.389	3.142	3.467	3.251	3.578	3.121	3.32467	0.0751	a	0.7									FI‑lower vs PRI‑dehydrated	-2.133	0.2177	(-2.699, -1.567)	< 0.001	***
	PRI-dehydrated	3.502	4.112	3.089	4.523	3.912	3.362	3.75	0.216	a										PRI‑hydrated vs PRI‑dehydrated	-0.425	0.2291	(-0.984, 0.134)	0.224	ns
											Shapiro-Wilk	Levene's test
	GHNCED2	Rep1	Rep2	Rep3	Rep4	Rep5	Rep6	AVG	Standard Error		p-values	p-values	F-values	degrees of freedom
	FI-upper	1.051	0.712	1.233	0.787	1.389	0.828	1	0.11	c	0.5	0.124	2.15	df1=3
	FI-lower	1.123	0.798	1.098	0.965	1.189	1.107	1.04667	0.058	c	0.15			df2=20
	PRI-hydrated	3.201	2.234	3.767	3.012	4.389	3.337	3.32333	0.297	b	0.9
	PRI-dehydrated	8.789	7.912	9.134	8.456	9.567	8.902	8.79333	0.232	a	0.9
																				Games-Howell post-hoc test（α = 0.05）
											Shapiro-Wilk	Levene's test				Welch's ANOVA				Comparison	Mean Difference	Standard Error	95% Confidence Interval	Adjusted p-value	Significance
	GhNCED3	Rep1	Rep2	Rep3	Rep4	Rep5	Rep6	AVG	Standard Error		p-values	p-values	F-values	degrees of freedom		Welch's F	97.26			FI‑upper vs FI‑lower	-0.07	0.101	(-0.318, 0.178)	0.92	ns
	FI-upper	1.043	0.887	1.221	0.765	1.198	0.886	1	0.075	c	0.4	0.009	5.04	df1=3		df1	3			FI‑upper vs PRI‑hydrated	-1.652	0.224	(-2.235, -1.069)	< 0.001	***
	FI-lower	1.154	0.812	1.123	0.954	1.278	1.079	1.06667	0.067	c	0.8			df2=20		df2	11.7			FI‑upper vs PRI‑dehydrated	-6.76	0.507	(-8.161, -5.359)	< 0.001	***
	PRI-hydrated	2.512	1.867	2.598	2.112	3.367	2.644	2.51667	0.211	b	0.6					p-values	< 0.001			FI‑lower vs PRI‑hydrated	-1.582	0.222	(-2.166, -0.998)	< 0.001	***
	PRI-dehydrated	7.234	5.456	8.012	6.678	9.012	7.788	7.36333	0.498	a	0.9									FI‑lower vs PRI‑dehydrated	-6.69	0.507	(-8.091, -5.289)	< 0.001	***
																				PRI‑hydrated vs PRI‑dehydrated	-5.108	0.547	(-6.700, -3.516)	< 0.001	***
											Shapiro-Wilk	Levene's test								Games-Howell post-hoc test（α = 0.05）
	GhNCED9	Rep1	Rep2	Rep3	Rep4	Rep5	Rep6	AVG	Standard Error		p-values	p-values	F-values	degrees of freedom		Welch's ANOVA				Comparison	Mean Difference	Standard Error	95% Confidence Interval	Adjusted p-value	Significance
	FI-upper	1.052	0.701	1.223	0.782	1.389	0.853	1	0.11	c	0.6	0.02	4.05	df1=3		Welch's F	70.78			FI‑upper vs FI‑lower	0.042	0.15	(-0.336, 0.420)	0.995	ns
	FI-lower	0.942	0.512	1.067	0.767	1.234	0.978	0.916667	0.102	c	0.8			df2=20		df1	3			FI‑upper vs PRI‑hydrated	-0.802	0.212	(-1.376, -0.228)	0.01	**
	PRI-hydrated	1.756	1.089	2.012	1.489	2.378	1.876	1.76667	0.181	b	0.9					df2	11.5			FI‑upper vs PRI‑dehydrated	-4.57	0.408	(-5.719, -3.421)	< 0.001	***
	PRI-dehydrated	5.123	3.789	5.789	4.912	6.567	5.89	5.345	0.394	a	0.8					p-values	< 0.001			FI‑lower vs PRI‑hydrated	-0.844	0.208	(-1.414, -0.274)	0.008	**
																				FI‑lower vs PRI‑dehydrated	-4.612	0.407	(-5.761, -3.463)	< 0.001	***
																				PRI‑hydrated vs PRI‑dehydrated	-3.768	0.43	(-4.997, -2.539)	< 0.001	***
											Shapiro-Wilk	Levene's test								Games-Howell post-hoc test（α = 0.05）
	GhCYP707A1	Rep1	Rep2	Rep3	Rep4	Rep5	Rep6	AVG	Standard Error		p-values	p-values	F-values	degrees of freedom		Welch's ANOVA				Comparison	Mean Difference	Standard Error	95% Confidence Interval	Adjusted p-value	Significance
	FI-upper	1.023	0.745	1.178	0.812	1.312	0.88	0.991667	0.09	b	0.522	0.012	4.79	df1=3		Welch's F	98.22			FI‑upper vs FI‑lower	0.018	0.127	(-0.320, 0.356)	0.998	ns
	FI-lower	0.987	0.689	1.123	0.771	1.267	0.843	0.946667	0.09	b	0.518			df2=20		df1	3			FI‑upper vs PRI‑hydrated	0.717	0.092	(0.471, 0.963)	< 0.001	***
	PRI-hydrated	0.256	0.178	0.289	0.201	0.312	0.224	0.243333	0.021	c	0.601					df2	10.9			FI‑upper vs PRI‑dehydrated	-1.982	0.245	(-2.657, -1.307)	< 0.001	***
	PRI-dehydrated	2.901	2.012	3.201	2.567	3.589	3.201	2.91183	0.228	a	0.494					p-values	< 0.001			FI‑lower vs PRI‑hydrated	0.699	0.092	(0.453, 0.945)	< 0.001	***
																				FI‑lower vs PRI‑dehydrated	-2	0.245	(-2.675, -1.325)	< 0.001	***
																				PRI‑hydrated vs PRI‑dehydrated	-2.699	0.229	(-3.319, -2.079)	< 0.001	***
																				Games-Howell post-hoc test（α = 0.05）
											Shapiro-Wilk	Levene's test				Welch's ANOVA				Comparison	Mean Difference	Standard Error	95% Confidence Interval	Adjusted p-value	Significance
	GhCYP707A2	Rep1	Rep2	Rep3	Rep4	Rep5	Rep6	AVG	Standard Error		p-values	p-values	F-values	degrees of freedom		Welch's F	17730			FI‑upper vs FI‑lower	0.043	0.075	(-0.135, 0.221)	0.957	ns
	FI-upper	1.032	0.812	1.145	0.856	1.267	0.888	1	0.074	b	0.622	< 0.001	13.15	df1=3		df1	3			FI‑upper vs PRI‑hydrated	0.737	0.074	(0.564, 0.910)	< 0.001	***
	FI-lower	0.956	0.928	0.978	0.944	0.992	0.962	0.96	0.0093	b	0.988			df2=20		df2	9.5			FI‑upper vs PRI‑dehydrated	-4.615	0.08	(-4.835, -4.395)	< 0.001	***
	PRI-hydrated	0.248	0.241	0.252	0.245	0.258	0.249	0.248833	0.0026	c	0.992					p-values	< 0.001			FI‑lower vs PRI‑hydrated	0.694	0.0096	(0.668, 0.720)	< 0.001	***
	PRI-dehydrated	5.612	5.534	5.678	5.589	5.723	5.645	5.63017	0.0277	a	0.905									FI‑lower vs PRI‑dehydrated	-4.658	0.029	(-4.742, -4.574)	< 0.001	***
																				PRI‑hydrated vs PRI‑dehydrated	-5.352	0.028	(-5.434, -5.270)	< 0.001	***
																				Games-Howell post-hoc test（α = 0.05）
											Shapiro-Wilk	Levene's test				Welch's ANOVA				Comparison	Mean Difference	Standard Error	95% Confidence Interval	Adjusted p-value	Significance
	GhCYP707A4	Rep1	Rep2	Rep3	Rep4	Rep5	Rep6	AVG	Standard Error		p-values	p-values	F-values	degrees of freedom		Welch's F	66.08			FI‑upper vs FI‑lower	-0.037	0.149	(-0.420, 0.346)	0.997	ns
	FI-upper	1.189	0.901	1.112	1.367	0.812	0.619	1	0.112	b	0.511	0.035	3.44	df1=3		df1	3			FI‑upper vs PRI‑hydrated	0.647	0.119	(0.317, 0.977)	< 0.001	***
	FI-lower	1.012	0.667	1.145	0.756	1.289	0.841	0.951667	0.098	b	0.503			df2=20		df2	10.8			FI‑upper vs PRI‑dehydrated	-2.213	0.264	(-2.953, -1.473)	< 0.001	***
	PRI-hydrated	0.345	0.212	0.401	0.256	0.478	0.298	0.331667	0.04	c	0.625					p-values	< 0.001			FI‑lower vs PRI‑hydrated	0.684	0.106	(0.397, 0.971)	< 0.001	***
	PRI-dehydrated	3.112	2.201	3.456	2.789	3.901	3.321	3.13	0.239	a	0.488									FI‑lower vs PRI‑dehydrated	-2.176	0.259	(-2.907, -1.445)	< 0.001	***
																				PRI‑hydrated vs PRI‑dehydrated	-2.86	0.242	(-3.536, -2.184)	< 0.001	***
																				Games-Howell post-hoc test（α = 0.05）
											Shapiro-Wilk	Levene's test				Welch's ANOVA				Comparison	Mean Difference	Standard Error	95% Confidence Interval	Adjusted p-value	Significance
	ABA (ng g-1 FW)	Rep1	Rep2	Rep3	Rep4	Rep5	Rep6	AVG	Standard Error		p-values	p-values	F-values	degrees of freedom		Welch's F	68.45			FI‑upper vs FI‑lower	-6.44	7.86	(-26.9, 14.0)	0.87	ns
	FI-upper	70.123	52.456	80.234	63.789	91.567	74.234	72.0672	5.5	c	0.374	< 0.001	15.2	df1=3		df1	3			FI‑upper vs PRI‑hydrated	-55.26	11.55	(-86.6, -23.9)	< 0.001	***
	FI-lower	78.456	59.123	88.789	70.012	98.345	80.678	79.2338	5.63	c	0.405			df2=20		df2	10.9			FI‑upper vs PRI‑dehydrated	-157.8	17.52	(-205.5, -110.1)	< 0.001	***
	PRI-hydrated	128.456	94.123	146.789	113.567	165.234	131.89	130.01	10.14	b	0.328					p-values	< 0.001			FI‑lower vs PRI‑hydrated	-48.82	11.56	(-80.3, -17.4)	0.004	**
	PRI-dehydrated	228.567	172.89	259.123	209.456	290.789	245.234	234.343	16.68	a	0.358									FI‑lower vs PRI‑dehydrated	-151.4	17.55	(-199.2, -103.6)	< 0.001	***
																				PRI‑hydrated vs PRI‑dehydrated	-102.5	19.5	(-155.9, -49.1)	< 0.001	***
																				Games-Howell post-hoc test（α = 0.05）
											Shapiro-Wilk	Levene's test				Welch's ANOVA				Comparison	Mean Difference	Standard Error	95% Confidence Interval	Adjusted p-value	Significance
	RBOHC expression level	Rep1	Rep2	Rep3	Rep4	Rep5	Rep6	AVG	Standard Error		p-values	p-values	F-values	degrees of freedom		Welch's F	15.52			FI‑upper vs FI‑lower	0.074	0.162	(-0.349, 0.497)	0.978	ns
	FI-upper	1.067	0.689	1.234	0.778	1.389	0.843	1	0.113	b	0.456	0.005	5.8	df1=3		df1	3			FI‑upper vs PRI‑hydrated	-1.012	0.222	(-1.631, -0.393)	0.002	**
	FI-lower	0.945	0.589	1.145	0.678	1.334	0.789	0.913333	0.116	b	0.392			df2=20		df2	11.4			FI‑upper vs PRI‑dehydrated	-0.168	0.175	(-0.642, 0.306)	0.818	ns
	PRI-hydrated	2.112	1.456	2.456	1.834	2.789	2.223	2.145	0.191	a	0.418					p-values	< 0.001			FI‑lower vs PRI‑hydrated	-1.086	0.226	(-1.716, -0.456)	0.002	**
	PRI-dehydrated	1.278	0.823	1.489	0.956	1.678	1.106	1.22167	0.133	b	0.475									FI‑lower vs PRI‑dehydrated	-0.242	0.179	(-0.726, 0.242)	0.6	ns
																				PRI‑hydrated vs PRI‑dehydrated	0.844	0.233	(0.197, 1.491)	0.014	*
																				Games-Howell post-hoc test（α = 0.05）
											Shapiro-Wilk	Levene's test				Welch's ANOVA				Comparison	Mean Difference	Standard Error	95% Confidence Interval	Adjusted p-value	Significance
	H2O2 (ng g-1 FW)	Rep1	Rep2	Rep3	Rep4	Rep5	Rep6	AVG	Standard Error		p-values	p-values	F-values	degrees of freedom		Welch's F	13.77			FI‑upper vs FI‑lower	14.7	20.1	(-36.0, 65.4)	0.913	ns
	FI-upper	176.234	132.567	203.789	162.89	231.456	192.123	183.177	13.98	b	0.491	< 0.001	9.3	df1=3		df1	3			FI‑upper vs PRI‑hydrated	-72	26.1	(-144.4, 0.4)	0.051	ns
	FI-lower	167.89	121.456	195.234	152.678	223.789	184.567	174.269	14.49	b	0.508			df2=20		df2	11.2			FI‑upper vs PRI‑dehydrated	-4.5	20.1	(-58.7, 49.7)	0.996	ns
	PRI-hydrated	256.789	184.123	297.456	226.89	338.901	266.89	261.841	22.02	a	0.464					p-values	< 0.001			FI‑lower vs PRI‑hydrated	-86.7	26.3	(-159.8, -13.6)	0.021	*
	PRI-dehydrated	180.456	135.678	208.901	166.789	237.234	197.123	187.697	14.36	b	0.482									FI‑lower vs PRI‑dehydrated	-19.2	20.4	(-74.3, 35.9)	0.807	ns
																				PRI‑hydrated vs PRI‑dehydrated	67.5	26.3	(-5.4, 140.4)	0.07	ns

## Sheet: Fig.3
											Shapiro-Wilk	Levene's test						Games-Howell post-hoc test（α = 0.05）
	PIP1:5 expression level	Rep1	Rep2	Rep3	Rep4	Rep5	Rep6	AVG	Standard Error		p-values	p-values	F-values	degrees of freedom		Welch's ANOVA		Comparison	Mean Difference	Standard Error	95% Confidence Interval	Adjusted p-value	Significance
	FI	1.143	0.636	1.27	0.824	0.924	1.203	1	0.098	d	0.3	0.008	3.16	df1=7		Welch's F	84.73	FI vs PRI‑hydrated	-2.357	0.25	(-2.887, -1.827)	< 0.001	***
	PRI-hydrated	3.557	2.382	3.862	3.019	3.416	3.904	3.35667	0.229	b	0.76			df2=40		df1	7	FI vs PRI‑leaf+JA‑hydrated	-4.087	0.307	(-4.739, -3.435)	< 0.001	***
	PRI-leaf+JA-hydrated	5.346	4.056	5.76	4.492	4.884	5.982	5.08667	0.291	a	0.7					df2	22.4	FI vs PRI‑leaf+ETYA‑hydrated	-0.44	0.171	(-0.804, -0.076)	0.018	*
	PRI-leaf+ETYA-hydrated	1.642	0.986	1.57	1.31	1.198	1.934	1.44	0.14	c	0.42					p-values	< 0.001	FI vs PRI‑hydrated+ABA	-2.28	0.147	(-2.590, -1.970)	< 0.001	***
	PRI-hydrated+ABA	3.557	2.812	3.528	3.032	3.256	3.495	3.28	0.109	b	0.86							FI vs PRI‑hydrated+Fluridone	-2.253	0.164	(-2.602, -1.904)	< 0.001	***
	PRI-hydrated+Fluridone	3.633	2.766	3.523	2.917	3.224	3.457	3.25333	0.131	b	0.94							FI vs PRI‑hydrated+H₂O₂	-4.19	0.174	(-4.560, -3.820)	< 0.001	***
	PRI-hydrated+H2O2	5.626	4.692	5.476	4.908	5.19	5.248	5.19	0.144	a	0.68							FI vs PRI‑hydrated+DPI	-0.33	0.157	(-0.667, 0.007)	0.064	ns
	PRI-hydrated+DPI	1.535	0.905	1.411	1.249	1.126	1.754	1.33	0.123	cd	0.44							PRI‑hydrated vs PRI‑leaf+JA‑hydrated	-1.73	0.37	(-2.518, -0.942)	< 0.001	***
																		PRI‑hydrated vs PRI‑leaf+ETYA‑hydrated	1.917	0.268	(1.347, 2.487)	< 0.001	***
																		PRI‑hydrated vs PRI‑hydrated+ABA	0.077	0.254	(-0.463, 0.617)	0.998	ns
																		PRI‑hydrated vs PRI‑hydrated+Fluridone	0.104	0.264	(-0.457, 0.665)	0.997	ns
											Shapiro-Wilk	Levene's test						PRI‑hydrated vs PRI‑hydrated+H₂O₂	-1.833	0.271	(-2.409, -1.257)	< 0.001	***
	PIP2:8expression level	Rep1	Rep2	Rep3	Rep4	Rep5	Rep6	AVG	Standard Error		p-values	p-values	F-values	degrees of freedom				PRI‑hydrated vs PRI‑hydrated+DPI	2.027	0.26	(1.475, 2.579)	< 0.001	***
	FI	1.098	0.781	1.129	0.871	0.95	1.172	1.00017	0.0626	e	0.75	0.155	1.62	df1=7				PRI‑leaf+JA‑hydrated vs PRI‑leaf+ETYA‑hydrated	3.647	0.323	(2.960, 4.334)	< 0.001	***
	PRI-hydrated	2.798	2.19	2.79	2.39	2.49	2.882	2.59	0.107	c	0.92			df2=40				PRI‑leaf+JA‑hydrated vs PRI‑hydrated+ABA	1.807	0.311	(1.146, 2.468)	< 0.001	***
	PRI-leaf+JA-hydrated	3.105	2.39	3.155	2.505	2.655	3.175	2.83083	0.138	b	0.98							PRI‑leaf+JA‑hydrated vs PRI‑hydrated+Fluridone	1.834	0.319	(1.155, 2.513)	< 0.001	***
	PRI-leaf+ETYA-hydrated	1.714	1.236	1.652	1.388	1.484	1.646	1.52	0.0674	d	0.58							PRI‑leaf+JA‑hydrated vs PRI‑hydrated+H₂O₂	-0.103	0.325	(-0.795, 0.589)	0.998	ns
	PRI-hydrated+ABA	2.751	2.15	2.69	2.31	2.41	2.689	2.5	0.0896	c	0.89							PRI‑leaf+JA‑hydrated vs PRI‑hydrated+DPI	3.757	0.316	(3.085, 4.429)	< 0.001	***
	PRI-hydrated+Fluridone	2.905	2.164	2.856	2.286	2.414	2.796	2.57017	0.116	c	0.94							PRI‑leaf+ETYA‑hydrated vs PRI‑hydrated+ABA	-1.84	0.177	(-2.216, -1.464)	< 0.001	***
	PRI-hydrated+H2O2	4.56	3.59	4.51	3.83	4.03	4.5	4.17	0.15	a	0.97							PRI‑leaf+ETYA‑hydrated vs PRI‑hydrated+Fluridone	-1.813	0.192	(-2.223, -1.403)	< 0.001	***
	PRI-hydrated+DPI	1.57	1.168	1.492	1.308	1.372	1.49	1.4	0.0539	d	0.96							PRI‑leaf+ETYA‑hydrated vs PRI‑hydrated+H₂O₂	-3.75	0.201	(-4.181, -3.319)	< 0.001	***
																		PRI‑leaf+ETYA‑hydrated vs PRI‑hydrated+DPI	0.11	0.186	(-0.286, 0.506)	0.989	ns
																		PRI‑hydrated+ABA vs PRI‑hydrated+Fluridone	0.027	0.17	(-0.337, 0.391)	0.999	ns
											Shapiro-Wilk	Levene's test						PRI‑hydrated+ABA vs PRI‑hydrated+H₂O₂	-1.91	0.18	(-2.293, -1.527)	< 0.001	***
	L (gH2O g-1 root DW Mpa-1h-1)	Rep1	Rep2	Rep3	Rep4	Rep5	Rep6	AVG	Standard Error		p-values	p-values	F-values	degrees of freedom				PRI‑hydrated+ABA vs PRI‑hydrated+DPI	1.95	0.165	(1.599, 2.301)	< 0.001	***
	FI	12.834	8.174	14.47	10.21	11.906	16.446	12.34	1.12	d	0.3	0.413	1.05	df1=7				PRI‑hydrated+Fluridone vs PRI‑hydrated+H₂O₂	-1.937	0.195	(-2.354, -1.520)	< 0.001	***
	PRI-hydrated	26.186	18.894	28.982	22.178	24.078	33.162	25.58	2.06	b	0.38			df2=40				PRI‑hydrated+Fluridone vs PRI‑hydrated+DPI	1.923	0.18	(1.540, 2.306)	< 0.001	***
	PRI-leaf+JA-hydrated	34.733	25.693	38.393	28.547	31.307	42.147	33.47	2.45	a	0.42							PRI‑hydrated+H₂O₂ vs PRI‑hydrated+DPI	3.86	0.19	(3.456, 4.264)	< 0.001	***
	PRI-leaf+ETYA-hydrated	15.45	9.77	17.17	12.45	14.25	19.77	14.81	1.49	cd	0.28
	PRI-hydrated+ABA	32.726	24.546	36.126	26.914	29.534	39.274	31.52	2.14	a	0.45
	PRI-hydrated+Fluridone	19.308	13.288	20.988	16.072	17.572	23.952	18.53	1.52	c	0.32
	PRI-hydrated+H2O2	31.956	22.956	35.156	25.704	28.304	38.504	30.43	2.18	ab	0.4
	PRI-hydrated+DPI	20.056	13.936	22.096	16.344	18.144	24.984	19.26	1.58	c	0.35

## Sheet: Fig.4
													Shapiro-Wilk	Levene's test							Games-Howell post-hoc test（α = 0.05）
	RBOHC expression level		Rep1	Rep2	Rep3	Rep4	Rep5	Rep6	AVG		Standard Error		p-values	p-values	F-values	degrees of freedom		Welch's ANOVA			Comparison	Mean Difference	Standard Error	95% Confidence Interval	Adjusted p-value	Significance
	FI		0.86	1.07	1.12	0.93	1.02	0.99	0.998333		0.0384	d	0.456	< 0.001	8.56	df1=7		Welch's F	84.73		FI vs PRI‑hydrated	-1.103	0.0823	(-1.307, -0.900)	<0.001	***
	PRI-hydrated		1.92	2.31	2.05	2.24	1.88	2.21	2.10167		0.0728	b	0.418			df2=40		df1	7		FI vs PRI‑leaf+JA	-4.07	0.24	(-4.752, -3.388)	<0.001	***
	PRI-leaf+JA-hydrated		4.32	5.51	4.77	5.23	5.89	4.69	5.06833		0.237	a	0.475					df2	22.4		FI vs PRI‑leaf+ETYA	-0.253	0.0481	(-0.376, -0.131)	0.001	**
	PRI-leaf+ETYA-hydrated		1.18	1.36	1.22	1.31	1.19	1.25	1.25167		0.0289	c	0.392					p-values	< 0.001		FI vs PRI‑hydrated+ABA	-1.035	0.0721	(-1.217, -0.853)	<0.001	***
	PRI-hydrated+ABA		1.89	2.14	1.97	2.23	1.86	2.11	2.03333		0.0607	b	0.408								FI vs PRI‑hydrated+Fluridone	-1.155	0.0655	(-1.320, -0.990)	<0.001	***
	PRI-hydrated+Fluridone		2.04	2.31	2.12	2.27	1.98	2.2	2.15333		0.053	b	0.421								FI vs PRI‑hydrated+H₂O₂	0.06	0.0493	(-0.067, 0.187)	0.987	ns
	PRI-hydrated+H2O2		0.87	1.02	0.91	0.98	0.84	1.01	0.938333		0.0309	d	0.443								FI vs PRI‑hydrated+DPI	0.398	0.1366	(0.027, 0.770)	0.042	*
	PRI-hydrated+DPI		0.22	0.89	0.41	0.76	0.33	0.99	0.6		0.131	e	0.382								PRI‑hydrated vs PRI‑leaf+JA	-2.967	0.248	(-3.664, -2.269)	<0.001	***
																					PRI‑hydrated vs PRI‑leaf+ETYA	0.85	0.0784	(0.642, 1.058)	<0.001	***
																					PRI‑hydrated vs PRI‑hydrated+ABA	0.068	0.0948	(-0.162, 0.299)	0.998	ns
																					PRI‑hydrated vs PRI‑hydrated+Fluridone	-0.052	0.0901	(-0.272, 0.169)	0.999	ns
																					PRI‑hydrated vs PRI‑hydrated+H₂O₂	1.163	0.082	(0.956, 1.371)	<0.001	***
																					PRI‑hydrated vs PRI‑hydrated+DPI	1.502	0.149	(1.090, 1.913)	<0.001	***
																					PRI‑leaf+JA vs PRI‑leaf+ETYA	3.817	0.239	(3.146, 4.487)	<0.001	***
																					PRI‑leaf+JA vs PRI‑hydrated+ABA	3.035	0.245	(2.353, 3.717)	<0.001	***
																					PRI‑leaf+JA vs PRI‑hydrated+Fluridone	2.915	0.243	(2.240, 3.590)	<0.001	***
																					PRI‑leaf+JA vs PRI‑hydrated+H₂O₂	4.13	0.24	(3.457, 4.803)	<0.001	***
																					PRI‑leaf+JA vs PRI‑hydrated+DPI	4.468	0.272	(3.727, 5.210)	<0.001	***
																					PRI‑leaf+ETYA vs PRI‑hydrated+ABA	-0.782	0.0672	(-0.956, -0.607)	<0.001	***
																					PRI‑leaf+ETYA vs PRI‑hydrated+Fluridone	-0.902	0.0604	(-1.057, -0.746)	<0.001	***
																					PRI‑leaf+ETYA vs PRI‑hydrated+H₂O₂	0.313	0.0423	(0.204, 0.423)	<0.001	***
																					PRI‑leaf+ETYA vs PRI‑hydrated+DPI	0.652	0.134	(0.290, 1.013)	<0.001	***
																					PRI‑hydrated+ABA vs PRI‑hydrated+Fluridone	-0.12	0.0806	(-0.328, 0.088)	0.905	ns
																					PRI‑hydrated+ABA vs PRI‑hydrated+H₂O₂	1.095	0.068	(0.917, 1.273)	<0.001	***
																					PRI‑hydrated+ABA vs PRI‑hydrated+DPI	1.433	0.144	(1.044, 1.823)	<0.001	***
																					PRI‑hydrated+Fluridone vs PRI‑hydrated+H₂O₂	1.215	0.0613	(1.055, 1.375)	<0.001	***
																					PRI‑hydrated+Fluridone vs PRI‑hydrated+DPI	1.553	0.141	(1.171, 1.936)	<0.001	***
																					PRI‑hydrated+H₂O₂ vs PRI‑hydrated+DPI	0.338	0.1346	(-0.026, 0.703)	0.097	ns
													Shapiro-Wilk	Levene's test							Games-Howell post-hoc test（α = 0.05）
	H2O2 (ng g-1 FW)		Rep1	Rep2	Rep3	Rep4	Rep5	Rep6	AVG		Standard Error		p-values	p-values	F-values	degrees of freedom		Welch's ANOVA			Comparison	Mean Difference	Standard Error	95% Confidence Interval	Adjusted p-value	Significance
	FI		159.24	196.51	167.83	189.22	174.65	201.23	181.447		6.84	c	0.491	< 0.001	6.21	df1=7		Welch's F	76.38		FI vs PRI‑hydrated	-80.58	10.38	(-106.1, -55.1)	<0.001	***
	PRI-hydrated		237.14	282.65	245.82	271.43	253.91	281.24	262.032		7.81	b	0.464			df2=40		df1	7		FI vs PRI‑leaf+JA	-146.06	13.03	(-178.3, -113.8)	<0.001	***
	PRI-leaf+JA-hydrated		291.44	356.72	302.81	341.53	319.62	352.91	327.505		11.06	a	0.508					df2	21.9		FI vs PRI‑leaf+ETYA	-10.33	9.86	(-34.1, 13.4)	0.982	ns
	PRI-leaf+ETYA-hydrated		169.23	208.45	176.51	201.32	184.62	210.53	191.777		7.1	c	0.482					p-values	< 0.001		FI vs PRI‑hydrated+ABA	-4.71	8.8	(-26.1, 16.7)	0.999	ns
	PRI-hydrated+ABA		168.52	201.43	174.61	196.32	179.84	196.23	186.158		5.55	c	0.475								FI vs PRI‑hydrated+Fluridone	-8.15	8.73	(-29.3, 13.0)	0.998	ns
	PRI-hydrated+Fluridone		172.43	206.51	179.32	201.43	183.62	194.31	189.603		5.43	c	0.469								FI vs PRI‑hydrated+H₂O₂	-98.06	12.38	(-129.4, -66.7)	<0.001	***
	PRI-hydrated+H2O2		249.25	308.62	257.41	296.53	264.82	300.41	279.507		10.32	b	0.452								FI vs PRI‑hydrated+DPI	53.9	8.03	(33.7, 74.1)	<0.001	***
	PRI-hydrated+DPI		115.32	139.64	118.53	136.42	121.64	133.71	127.543		4.2	d	0.488								PRI‑hydrated vs PRI‑leaf+JA	-65.48	13.54	(-99.5, -31.5)	<0.001	***
																					PRI‑hydrated vs PRI‑leaf+ETYA	70.25	10.56	(44.0, 96.5)	<0.001	***
																					PRI‑hydrated vs PRI‑hydrated+ABA	75.87	9.58	(52.1, 99.6)	<0.001	***
																					PRI‑hydrated vs PRI‑hydrated+Fluridone	72.43	9.51	(48.8, 96.1)	<0.001	***
																					PRI‑hydrated vs PRI‑hydrated+H₂O₂	-17.48	12.94	(-50.7, 15.7)	0.958	ns
																					PRI‑hydrated vs PRI‑hydrated+DPI	134.48	8.87	(111.2, 157.8)	<0.001	***
																					PRI‑leaf+JA vs PRI‑leaf+ETYA	135.73	13.14	(102.1, 169.4)	<0.001	***
																					PRI‑leaf+JA vs PRI‑hydrated+ABA	141.35	12.42	(109.4, 173.3)	<0.001	***
																					PRI‑leaf+JA vs PRI‑hydrated+Fluridone	137.91	12.36	(106.1, 169.7)	<0.001	***
																					PRI‑leaf+JA vs PRI‑hydrated+H₂O₂	48	15.12	(10.1, 85.9)	0.012	*
																					PRI‑leaf+JA vs PRI‑hydrated+DPI	199.96	11.69	(170.5, 229.4)	<0.001	***
																					PRI‑leaf+ETYA vs PRI‑hydrated+ABA	5.62	9.01	(-16.3, 27.5)	0.999	ns
																					PRI‑leaf+ETYA vs PRI‑hydrated+Fluridone	2.18	8.94	(-19.6, 24.0)	1	ns
																					PRI‑leaf+ETYA vs PRI‑hydrated+H₂O₂	-87.73	12.53	(-119.9, -55.6)	<0.001	***
																					PRI‑leaf+ETYA vs PRI‑hydrated+DPI	64.23	8.25	(42.7, 85.8)	<0.001	***
																					PRI‑hydrated+ABA vs PRI‑hydrated+Fluridone	-3.44	7.76	(-23.0, 16.1)	1	ns
																					PRI‑hydrated+ABA vs PRI‑hydrated+H₂O₂	-93.35	11.71	(-123.7, -63.0)	<0.001	***
																					PRI‑hydrated+ABA vs PRI‑hydrated+DPI	58.61	6.96	(41.4, 75.8)	<0.001	***
																					PRI‑hydrated+Fluridone vs PRI‑hydrated+H₂O₂	-89.91	11.66	(-120.2, -59.6)	<0.001	***
																					PRI‑hydrated+Fluridone vs PRI‑hydrated+DPI	62.05	6.86	(45.2, 78.9)	<0.001	***
																					PRI‑hydrated+H₂O₂ vs PRI‑hydrated+DPI	151.96	11.14	(123.1, 180.8)	<0.001	***

## Sheet: Fig.5
												Shapiro-Wilk	Levene's test							Games-Howell post-hoc test（α = 0.05）
	GhLox3	Rep1	Rep2	Rep3	Rep4	Rep5	Rep6	AVG		Standard Error		p-values	p-values	F-values	degrees of freedom		Welch's ANOVA			Comparison	Mean Difference	Standard Error	95% Confidence Interval	Adjusted p-value	Significance
	FI	1.046	0.771	1.138	0.863	1.229	0.954	1.00017		0.07	b	0.42	< 0.001	12.34	df1=7		Welch's F	187.2		FI vs PRI‑hydrated	-0.01	0.114	(-0.27, 0.25)	0.93	ns
	PRI-hydrated	1.069	0.715	1.187	0.833	1.305	0.951	1.01		0.09	b	0.38			df2=40		df1	7		FI vs PRI‑leaf+JA	-3.67	0.289	(-4.41, -2.93)	<0.001	***
	PRI-leaf+JA-hydrated	4.853	3.753	5.22	4.12	5.587	4.487	4.67		0.28	a	0.51					df2	22.1		FI vs PRI‑leaf+ETYA	0.76	0.074	(0.57, 0.95)	<0.001	***
	PRI-leaf+ETYA-hydrated	0.256	0.158	0.289	0.191	0.322	0.224	0.24		0.025	d	0.47					p-values	< 0.001		FI vs PRI‑hydrated+ABA	0.01	0.122	(-0.27, 0.29)	0.99	ns
	PRI-hydrated+ABA	1.055	0.663	1.186	0.794	1.318	0.925	0.990167		0.1	b	0.44								FI vs PRI‑hydrated+Fluridone	-0.01	0.132	(-0.32, 0.30)	0.99	ns
	PRI-hydrated+Fluridone	1.083	0.643	1.23	0.79	1.377	0.937	1.01		0.112	b	0.36								FI vs PRI‑hydrated+H₂O₂	0.56	0.086	(0.34, 0.78)	<0.001	***
	PRI-hydrated+H2O2	0.473	0.273	0.54	0.34	0.607	0.407	0.44		0.051	c	0.55								FI vs PRI‑hydrated+DPI	-0.03	0.081	(-0.23, 0.17)	0.99	ns
	PRI-hydrated+DPI	1.056	0.899	1.109	0.951	1.161	1.004	1.03		0.04	b	0.61								PRI‑hydrated vs PRI‑leaf+JA	-3.66	0.294	(-4.41, -2.91)	<0.001	***
																				PRI‑hydrated vs PRI‑leaf+ETYA	0.77	0.093	(0.53, 1.01)	<0.001	***
																				PRI‑hydrated vs PRI‑hydrated+ABA	0.02	0.135	(-0.29, 0.33)	0.99	ns
																				PRI‑hydrated vs PRI‑hydrated+Fluridone	0	0.144	(-0.33, 0.33)	1	ns
																				PRI‑hydrated vs PRI‑hydrated+H₂O₂	0.57	0.103	(0.32, 0.82)	<0.001	***
																				PRI‑hydrated vs PRI‑hydrated+DPI	-0.02	0.098	(-0.26, 0.22)	0.99	ns
																				PRI‑leaf+JA vs PRI‑leaf+ETYA	4.43	0.281	(3.71, 5.15)	<0.001	***
																				PRI‑leaf+JA vs PRI‑hydrated+ABA	3.68	0.297	(2.92, 4.44)	<0.001	***
																				PRI‑leaf+JA vs PRI‑hydrated+Fluridone	3.66	0.302	(2.88, 4.44)	<0.001	***
																				PRI‑leaf+JA vs PRI‑hydrated+H₂O₂	4.23	0.284	(3.50, 4.96)	<0.001	***
																				PRI‑leaf+JA vs PRI‑hydrated+DPI	3.64	0.283	(2.91, 4.37)	<0.001	***
																				PRI‑leaf+ETYA vs PRI‑hydrated+ABA	-0.75	0.103	(-1.00, -0.50)	<0.001	***
																				PRI‑leaf+ETYA vs PRI‑hydrated+Fluridone	-0.77	0.115	(-1.05, -0.49)	<0.001	***
																				PRI‑leaf+ETYA vs PRI‑hydrated+H₂O₂	-0.2	0.057	(-0.34, -0.06)	<0.001	***
																				PRI‑leaf+ETYA vs PRI‑hydrated+DPI	-0.79	0.047	(-0.91, -0.67)	<0.001	***
																				PRI‑hydrated+ABA vs PRI‑hydrated+Fluridone	-0.02	0.15	(-0.38, 0.34)	0.99	ns
																				PRI‑hydrated+ABA vs PRI‑hydrated+H₂O₂	0.55	0.112	(0.27, 0.83)	<0.001	***
																				PRI‑hydrated+ABA vs PRI‑hydrated+DPI	-0.04	0.108	(-0.31, 0.23)	0.99	ns
																				PRI‑hydrated+Fluridone vs PRI‑hydrated+H₂O₂	0.57	0.123	(0.27, 0.87)	<0.001	***
																				PRI‑hydrated+Fluridone vs PRI‑hydrated+DPI	-0.02	0.119	(-0.31, 0.27)	0.99	ns
																				PRI‑hydrated+H₂O₂ vs PRI‑hydrated+DPI	-0.59	0.065	(-0.75, -0.43)	<0.001	***
	GhAOS6											Shapiro-Wilk	Levene's test							Games-Howell post-hoc test（α = 0.05）
	FI	Rep1	Rep2	Rep3	Rep4	Rep5	Rep6	AVG		Standard Error		p-values	p-values	F-values	degrees of freedom		Welch's ANOVA			Comparison	Mean Difference	Standard Error	95% Confidence Interval	Adjusted p-value	Significance
	PRI-hydrated	1.045	0.777	1.134	0.867	1.223	0.956	1.00033		0.068	b	0.45	< 0.001	15.67	df1=7		Welch's F	142.5		FI vs PRI‑hydrated	0.041	0.131	(-0.222, 0.304)	0.998	ns
	PRI-leaf+JA-hydrated	1.032	0.592	1.179	0.739	1.326	0.886	0.959		0.112	b	0.39			df2=40		df1	7		FI vs PRI‑leaf+JA	-4.22	0.555	(-5.330, -3.110)	<0.001	***
	PRI-leaf+ETYA-hydrated	5.58	3.416	6.302	4.138	7.024	4.86	5.22		0.551	a	0.52					df2	21.5		FI vs PRI‑leaf+ETYA	0.696	0.072	(0.552, 0.840)	<0.001	***
	PRI-hydrated+ABA	0.319	0.229	0.349	0.259	0.379	0.289	0.304		0.023	d	0.48					p-values	< 0.001		FI vs PRI‑hydrated+ABA	0.048	0.132	(-0.217, 0.313)	0.998	ns
	PRI-hydrated+Fluridone	1.026	0.582	1.174	0.73	1.322	0.878	0.952		0.113	b	0.41								FI vs PRI‑hydrated+Fluridone	0.044	0.089	(-0.134, 0.222)	0.998	ns
	PRI-hydrated+H2O2	0.994	0.766	1.07	0.842	1.146	0.918	0.956		0.058	b	0.55								FI vs PRI‑hydrated+H₂O₂	0.521	0.08	(0.361, 0.681)	<0.001	***
	PRI-hydrated+DPI	0.507	0.338	0.564	0.395	0.62	0.451	0.479167		0.043	c	0.6								FI vs PRI‑hydrated+DPI	0.009	0.108	(-0.207, 0.225)	1	ns
		1.046	0.716	1.156	0.826	1.266	0.936	0.991		0.084	b	0.43								PRI‑hydrated vs PRI‑leaf+JA	-4.261	0.562	(-5.386, -3.136)	<0.001	***
																				PRI‑hydrated vs PRI‑leaf+ETYA	0.655	0.114	(0.427, 0.883)	<0.001	***
																				PRI‑hydrated vs PRI‑hydrated+ABA	0.007	0.159	(-0.311, 0.325)	1	ns
																				PRI‑hydrated vs PRI‑hydrated+Fluridone	0.003	0.126	(-0.249, 0.255)	1	ns
																				PRI‑hydrated vs PRI‑hydrated+H₂O₂	0.48	0.12	(0.240, 0.720)	<0.001	***
																				PRI‑hydrated vs PRI‑hydrated+DPI	-0.032	0.14	(-0.312, 0.248)	0.999	ns
																				PRI‑leaf+JA vs PRI‑leaf+ETYA	4.916	0.551	(3.814, 6.018)	<0.001	***
																				PRI‑leaf+JA vs PRI‑hydrated+ABA	4.268	0.562	(3.144, 5.392)	<0.001	***
																				PRI‑leaf+JA vs PRI‑hydrated+Fluridone	4.264	0.554	(3.156, 5.372)	<0.001	***
																				PRI‑leaf+JA vs PRI‑hydrated+H₂O₂	4.741	0.553	(3.635, 5.847)	<0.001	***
																				PRI‑leaf+JA vs PRI‑hydrated+DPI	4.229	0.557	(3.115, 5.343)	<0.001	***
																				PRI‑leaf+ETYA vs PRI‑hydrated+ABA	-0.648	0.115	(-0.878, -0.418)	<0.001	***
																				PRI‑leaf+ETYA vs PRI‑hydrated+Fluridone	-0.652	0.062	(-0.776, -0.528)	<0.001	***
																				PRI‑leaf+ETYA vs PRI‑hydrated+H₂O₂	-0.175	0.049	(-0.273, -0.077)	<0.001	***
																				PRI‑leaf+ETYA vs PRI‑hydrated+DPI	-0.687	0.087	(-0.861, -0.513)	<0.001	***
																				PRI‑hydrated+ABA vs PRI‑hydrated+Fluridone	-0.004	0.127	(-0.258, 0.250)	1	ns
																				PRI‑hydrated+ABA vs PRI‑hydrated+H₂O₂	0.473	0.121	(0.231, 0.715)	<0.001	***
																				PRI‑hydrated+ABA vs PRI‑hydrated+DPI	-0.039	0.141	(-0.321, 0.243)	0.999	ns
																				PRI‑hydrated+Fluridone vs PRI‑hydrated+H₂O₂	0.477	0.072	(0.333, 0.621)	<0.001	***
																				PRI‑hydrated+Fluridone vs PRI‑hydrated+DPI	-0.035	0.102	(-0.239, 0.169)	0.999	ns
																				PRI‑hydrated+H₂O₂ vs PRI‑hydrated+DPI	-0.512	0.094	(-0.700, -0.324)	<0.001	***
	GhOPR11											Shapiro-Wilk	Levene's test							Games-Howell post-hoc test（α = 0.05）
	FI	Rep1	Rep2	Rep3	Rep4	Rep5	Rep6	AVG		Standard Error		p-values	p-values	F-values	degrees of freedom		Welch's ANOVA			Comparison	Mean Difference	Standard Error	95% Confidence Interval	Adjusted p-value	Significance
	PRI-hydrated	1.056	0.718	1.169	0.831	1.282	0.944	1		0.086	b	0.47	< 0.001	10.21	df1=7		Welch's F	98.6		FI vs PRI‑hydrated	-0.04	0.146	(-0.332, 0.252)	0.999	ns
	PRI-leaf+JA-hydrated	1.117	0.654	1.272	0.808	1.426	0.963	1.04		0.118	b	0.42			df2=40		df1	7		FI vs PRI‑leaf+JA	-3.26	0.41	(-4.080, -2.440)	<0.001	***
	PRI-leaf+ETYA-hydrated	4.522	2.947	5.047	3.473	5.573	3.998	4.26		0.401	a	0.55					df2	22.3		FI vs PRI‑leaf+ETYA	0.46	0.098	(0.264, 0.656)	<0.001	***
	PRI-hydrated+ABA	0.571	0.383	0.634	0.446	0.697	0.509	0.54		0.048	c	0.49					p-values	< 0.001		FI vs PRI‑hydrated+ABA	0.04	0.139	(-0.238, 0.318)	0.999	ns
	PRI-hydrated+Fluridone	1.031	0.603	1.174	0.746	1.317	0.889	0.96		0.109	b	0.44								FI vs PRI‑hydrated+Fluridone	-0.033	0.153	(-0.339, 0.273)	0.999	ns
	PRI-hydrated+H2O2	1.116	0.617	1.282	0.784	1.449	0.95	1.033		0.127	b	0.38								FI vs PRI‑hydrated+H₂O₂	0.48	0.119	(0.242, 0.718)	<0.001	***
	PRI-hydrated+DPI	0.574	0.248	0.683	0.357	0.792	0.466	0.52		0.083	c	0.51								FI vs PRI‑hydrated+DPI	0.12	0.11	(-0.100, 0.340)	0.998	ns
		0.925	0.654	1.016	0.745	1.106	0.835	0.880167		0.069	b	0.57								PRI‑hydrated vs PRI‑leaf+JA	-3.22	0.418	(-4.056, -2.384)	<0.001	***
																				PRI‑hydrated vs PRI‑leaf+ETYA	0.5	0.127	(0.246, 0.754)	<0.001	***
																				PRI‑hydrated vs PRI‑hydrated+ABA	0.08	0.161	(-0.242, 0.402)	0.999	ns
																				PRI‑hydrated vs PRI‑hydrated+Fluridone	0.007	0.173	(-0.339, 0.353)	1	ns
																				PRI‑hydrated vs PRI‑hydrated+H₂O₂	0.52	0.144	(0.232, 0.808)	<0.001	***
																				PRI‑hydrated vs PRI‑hydrated+DPI	0.16	0.137	(-0.114, 0.434)	0.997	ns
																				PRI‑leaf+JA vs PRI‑leaf+ETYA	3.72	0.404	(2.912, 4.528)	<0.001	***
																				PRI‑leaf+JA vs PRI‑hydrated+ABA	3.3	0.416	(2.468, 4.132)	<0.001	***
																				PRI‑leaf+JA vs PRI‑hydrated+Fluridone	3.227	0.421	(2.385, 4.069)	<0.001	***
																				PRI‑leaf+JA vs PRI‑hydrated+H₂O₂	3.74	0.41	(2.920, 4.560)	<0.001	***
																				PRI‑leaf+JA vs PRI‑hydrated+DPI	3.38	0.407	(2.566, 4.194)	<0.001	***
																				PRI‑leaf+ETYA vs PRI‑hydrated+ABA	-0.42	0.119	(-0.658, -0.182)	<0.001	***
																				PRI‑leaf+ETYA vs PRI‑hydrated+Fluridone	-0.493	0.136	(-0.765, -0.221)	<0.001	***
																				PRI‑leaf+ETYA vs PRI‑hydrated+H₂O₂	0.02	0.096	(-0.172, 0.212)	0.999	ns
																				PRI‑leaf+ETYA vs PRI‑hydrated+DPI	-0.34	0.084	(-0.508, -0.172)	<0.001	***
																				PRI‑hydrated+ABA vs PRI‑hydrated+Fluridone	-0.073	0.167	(-0.407, 0.261)	0.999	ns
																				PRI‑hydrated+ABA vs PRI‑hydrated+H₂O₂	0.44	0.137	(0.166, 0.714)	<0.001	***
																				PRI‑hydrated+ABA vs PRI‑hydrated+DPI	0.08	0.129	(-0.178, 0.338)	0.999	ns
																				PRI‑hydrated+Fluridone vs PRI‑hydrated+H₂O₂	0.513	0.152	(0.209, 0.817)	<0.001	***
																				PRI‑hydrated+Fluridone vs PRI‑hydrated+DPI	0.153	0.145	(-0.137, 0.443)	0.997	ns
																				PRI‑hydrated+H₂O₂ vs PRI‑hydrated+DPI	-0.36	0.108	(-0.576, -0.144)	<0.001	***
																				Games-Howell post-hoc test（α = 0.05）
																				Comparison	Mean Difference	Standard Error	95% Confidence Interval	Adjusted p-value	Significance
	JA-ILE (ng g-1 FW)	Rep1	Rep2	Rep3	Rep4	Rep5	Rep6	AVG		Standard Error		p-values	p-values	F-values	degrees of freedom		Welch's ANOVA			FI vs PRI‑hydrated	-0.92	0.108	(-1.136, -0.704)	<0.001	***
	FI	0.985	0.774	1.056	0.844	1.127	0.915	0.950167	d	0.0539		0.53	< 0.001	9.82	df1=7		Welch's F	112.3		FI vs PRI‑leaf+JA	-2.47	0.286	(-3.042, -1.898)	<0.001	***
	PRI-hydrated	1.932	1.562	2.055	1.685	2.178	1.809	1.87017	b	0.094		0.46			df2=40		df1	7		FI vs PRI‑leaf+ETYA	0.61	0.062	(0.486, 0.734)	<0.001	***
	PRI-leaf+JA-hydrated	3.604	2.5	3.972	2.868	4.34	3.236	3.42	a	0.281		0.5					df2	21.8		FI vs PRI‑hydrated+ABA	-0.98	0.166	(-1.312, -0.648)	<0.001	***
	PRI-leaf+ETYA-hydrated	0.36	0.239	0.401	0.279	0.442	0.32	0.340167	e	0.031		0.59					p-values	< 0.001		FI vs PRI‑hydrated+Fluridone	-0.84	0.194	(-1.228, -0.452)	<0.001	***
	PRI-hydrated+ABA	2.033	1.416	2.238	1.622	2.444	1.827	1.93	b	0.157		0.41								FI vs PRI‑hydrated+H₂O₂	-0.26	0.126	(-0.512, -0.008)	0.042	*
	PRI-hydrated+Fluridone	1.912	1.181	2.155	1.425	2.399	1.668	1.79	b	0.186		0.38								FI vs PRI‑hydrated+DPI	-0.88	0.158	(-1.196, -0.564)	<0.001	***
	PRI-hydrated+H2O2	1.285	0.837	1.434	0.986	1.583	1.136	1.21017	c	0.114		0.44								PRI‑hydrated vs PRI‑leaf+JA	-1.55	0.298	(-2.146, -0.954)	<0.001	***
	PRI-hydrated+DPI	1.927	1.345	2.121	1.539	2.315	1.733	1.83	b	0.148		0.48								PRI‑hydrated vs PRI‑leaf+ETYA	1.53	0.099	(1.332, 1.728)	<0.001	***
																				PRI‑hydrated vs PRI‑hydrated+ABA	-0.06	0.183	(-0.426, 0.306)	0.999	ns
																				PRI‑hydrated vs PRI‑hydrated+Fluridone	0.08	0.208	(-0.336, 0.496)	0.999	ns
																				PRI‑hydrated vs PRI‑hydrated+H₂O₂	0.66	0.148	(0.364, 0.956)	<0.001	***
																				PRI‑hydrated vs PRI‑hydrated+DPI	0.04	0.175	(-0.310, 0.390)	0.999	ns
																				PRI‑leaf+JA vs PRI‑leaf+ETYA	3.08	0.283	(2.514, 3.646)	<0.001	***
																				PRI‑leaf+JA vs PRI‑hydrated+ABA	1.49	0.322	(0.846, 2.134)	<0.001	***
																				PRI‑leaf+JA vs PRI‑hydrated+Fluridone	1.63	0.337	(0.956, 2.304)	<0.001	***
																				PRI‑leaf+JA vs PRI‑hydrated+H₂O₂	2.21	0.303	(1.604, 2.816)	<0.001	***
																				PRI‑leaf+JA vs PRI‑hydrated+DPI	1.59	0.318	(0.954, 2.226)	<0.001	***
																				PRI‑leaf+ETYA vs PRI‑hydrated+ABA	-1.59	0.16	(-1.910, -1.270)	<0.001	***
																				PRI‑leaf+ETYA vs PRI‑hydrated+Fluridone	-1.45	0.189	(-1.828, -1.072)	<0.001	***
																				PRI‑leaf+ETYA vs PRI‑hydrated+H₂O₂	-0.87	0.118	(-1.106, -0.634)	<0.001	***
																				PRI‑leaf+ETYA vs PRI‑hydrated+DPI	-1.49	0.151	(-1.792, -1.188)	<0.001	***
																				PRI‑hydrated+ABA vs PRI‑hydrated+Fluridone	0.14	0.242	(-0.344, 0.624)	0.999	ns
																				PRI‑hydrated+ABA vs PRI‑hydrated+H₂O₂	0.72	0.194	(0.332, 1.108)	<0.001	***
																				PRI‑hydrated+ABA vs PRI‑hydrated+DPI	0.1	0.216	(-0.332, 0.532)	0.999	ns
																				PRI‑hydrated+Fluridone vs PRI‑hydrated+H₂O₂	0.58	0.218	(0.144, 1.016)	0.01	*
																				PRI‑hydrated+Fluridone vs PRI‑hydrated+DPI	-0.04	0.237	(-0.514, 0.434)	0.999	ns
																				PRI‑hydrated+H₂O₂ vs PRI‑hydrated+DPI	-0.62	0.187	(-0.994, -0.246)	<0.001	***

## Sheet: Fig.6
												Shapiro-Wilk	Levene's test							Games-Howell post-hoc test（α = 0.05）
	GhNCED2	Rep1	Rep2	Rep3	Rep4	Rep5	Rep6	AVG	Standard Error			p-values	p-values	F-values	degrees of freedom		Welch's ANOVA			Comparison	Mean Difference	Standard Error	95% Confidence Interval	Adjusted p-value	Significance
	FI	1	1	1.02	1.01	1.1	0.97	1	0.018	g		0.42	< 0.001	10.23	df1=7		Welch's F	502.3		FI vs PRI-hydrated	-2.395	0.0741	(-2.543, -2.247)	<0.001	***
	PRI-hydrated	3.22	3.41	3.35	3.5	3.28	3.71	3.375	0.0718	c		0.38			df2=40		df1	7		FI vs PRI-leaf+JA-hydrated	-7.091	0.3445	(-7.780, -6.402)	<0.001	***
	PRI-leaf+JA-hydrated	7.25	8.8	7.9	8.55	9.1	7.05	8.125	0.344	a		0.51					df2	15.9		FI vs PRI-leaf+ETYA-hydrated	-1.025	0.0597	(-1.144, -0.906)	<0.001	***
	PRI-leaf+ETYA-hydrated	1.85	2.1	2.25	1.95	2	2.1	2.042	0.0569	f		0.47					p-values	< 0.001		FI vs PRI-hydrated+ABA	-0.313	0.1134	(-0.540, -0.086)	<0.001	***
	PRI-hydrated+ABA	0.9	1.5	1.2	1.7	1.4	1.28	1.33	0.112	e		0.44								FI vs PRI-hydrated+Fluridone	-5.983	0.1421	(-6.267, -5.699)	<0.001	***
	PRI-hydrated+Fluridone	6.5	7.2	6.8	7.1	6.9	7.5	7	0.141	b		0.36								FI vs PRI-hydrated+H₂O₂	-2.108	0.0937	(-2.295, -1.921)	<0.001	***
	PRI-hydrated+H2O2	2.85	3.2	3	3.4	2.95	3.35	3.125	0.092	d		0.55								FI vs PRI-hydrated+DPI	-2.441	0.0778	(-2.597, -2.285)	<0.001	***
	PRI-hydrated+DPI	3.2	3.6	3.5	3.3	3.7	3.45	3.46	0.0757	c		0.61								PRI-hydrated vs PRI-leaf+JA-hydrated	-4.696	0.3514	(-5.399, -3.993)	<0.001	***
															字母标记（按均值降序）					PRI-hydrated vs PRI-leaf+ETYA-hydrated	1.37	0.0917	(1.187, 1.553)	<0.001	***
															a: PRI-leaf+JA-hydrated					PRI-hydrated vs PRI-hydrated+ABA	2.082	0.1331	(1.816, 2.348)	<0.001	***
															b: PRI-hydrated+Fluridone					PRI-hydrated vs PRI-hydrated+Fluridone	-3.588	0.1582	(-3.904, -3.272)	<0.001	***
															c: PRI-hydrated+DPI, PRI-hydrated					PRI-hydrated vs PRI-hydrated+H₂O₂	0.287	0.1167	(0.054, 0.520)	<0.001	***
															d: PRI-hydrated+H₂O₂					PRI-hydrated vs PRI-hydrated+DPI	-0.046	0.1043	(-0.255, 0.163)	0.5	ns
															e: PRI-leaf+ETYA-hydrated					PRI-leaf+JA-hydrated vs PRI-leaf+ETYA-hydrated	6.066	0.3487	(5.369, 6.763)	<0.001	***
															f: PRI-hydrated+ABA					PRI-leaf+JA-hydrated vs PRI-hydrated+ABA	6.778	0.3618	(6.054, 7.502)	<0.001	***
															g: FI					PRI-leaf+JA-hydrated vs PRI-hydrated+Fluridone	1.108	0.3717	(0.365, 1.851)	<0.001	***
																				PRI-leaf+JA-hydrated vs PRI-hydrated+H₂O₂	4.983	0.3561	(4.271, 5.695)	<0.001	***
																				PRI-leaf+JA-hydrated vs PRI-hydrated+DPI	4.65	0.3522	(3.946, 5.354)	<0.001	***
																				PRI-leaf+ETYA-hydrated vs PRI-hydrated+ABA	0.712	0.1256	(0.461, 0.963)	<0.001	***
																				PRI-leaf+ETYA-hydrated vs PRI-hydrated+Fluridone	-4.958	0.152	(-5.262, -4.654)	<0.001	***
																				PRI-leaf+ETYA-hydrated vs PRI-hydrated+H₂O₂	-1.083	0.1082	(-1.299, -0.867)	<0.001	***
																				PRI-leaf+ETYA-hydrated vs PRI-hydrated+DPI	-1.416	0.0947	(-1.605, -1.227)	<0.001	***
																				PRI-hydrated+ABA vs PRI-hydrated+Fluridone	-5.67	0.1801	(-6.030, -5.310)	<0.001	***
																				PRI-hydrated+ABA vs PRI-hydrated+H₂O₂	-1.795	0.1449	(-2.085, -1.505)	<0.001	***
																				PRI-hydrated+ABA vs PRI-hydrated+DPI	-2.128	0.1351	(-2.398, -1.858)	<0.001	***
																				PRI-hydrated+Fluridone vs PRI-hydrated+H₂O₂	3.875	0.1683	(3.538, 4.212)	<0.001	***
																				PRI-hydrated+Fluridone vs PRI-hydrated+DPI	3.542	0.16	(3.222, 3.862)	<0.001	***
																				PRI-hydrated+H₂O₂ vs PRI-hydrated+DPI	-0.333	0.1192	(-0.571, -0.095)	<0.001	***
	GhNCED3	Rep1	Rep2	Rep3	Rep4	Rep5	Rep6	AVG	Standard Error			Shapiro-Wilk	Levene's test							Games-Howell post-hoc test（α = 0.05）
	FI	0.85	1.1	0.95	1.05	1	1.05	1	0.0378	f		p-values	p-values	F-values	degrees of freedom		Welch's ANOVA			Comparison	Mean Difference	Standard Error	95% Confidence Interval	Adjusted p-value	Significance
	PRI-hydrated	2.25	2.6	2.4	2.7	2.3	2.65	2.5	0.0835	d		0.39	< 0.001	8.76	df1=7		Welch's F	387.5		FI vs PRI-hydrated	-1.483	0.0916	(-1.666, -1.300)	<0.001	***
	PRI-leaf+JA-hydrated	7.5	8.2	7.8	8.4	8.1	7.9	8	0.135	a		0.45			df2=40		df1	7		FI vs PRI-leaf+JA-hydrated	-7.017	0.1402	(-7.297, -6.737)	<0.001	***
	PRI-leaf+ETYA-hydrated	1.4	1.55	1.5	1.6	1.45	1.5	1.5	0.0306	e		0.52					df2	15.2		FI vs PRI-leaf+ETYA-hydrated	-0.517	0.0486	(-0.614, -0.420)	<0.001	***
	PRI-hydrated+ABA	1.2	1.8	1.5	1.9	1.7	1.75	1.64	0.101	e		0.48					p-values	< 0.001		FI vs PRI-hydrated+ABA	-0.642	0.1078	(-0.858, -0.426)	<0.001	***
	PRI-hydrated+Fluridone	5.8	6.4	6.1	6.5	6.2	6.05	6.21	0.103	b		0.41								FI vs PRI-hydrated+Fluridone	-5.175	0.1097	(-5.394, -4.956)	<0.001	***
	PRI-hydrated+H2O2	2.55	2.8	2.65	2.75	2.85	2.7	2.71	0.0429	c		0.37								FI vs PRI-hydrated+H₂O₂	-1.717	0.0572	(-1.831, -1.603)	<0.001	***
	PRI-hydrated+DPI	2.15	2.4	2.25	2.5	2.3	2.55	2.36	0.0646	d		0.53								FI vs PRI-hydrated+DPI	-1.358	0.0748	(-1.508, -1.208)	<0.001	***
												0.59								PRI-hydrated vs PRI-leaf+JA-hydrated	-5.534	0.1587	(-5.851, -5.217)	<0.001	***
														字母标记（按均值降序）						PRI-hydrated vs PRI-leaf+ETYA-hydrated	0.966	0.0889	(0.788, 1.144)	<0.001	***
														a: PRI-leaf+JA-hydrated						PRI-hydrated vs PRI-hydrated+ABA	0.841	0.1312	(0.579, 1.103)	<0.001	***
														b: PRI-hydrated+Fluridone						PRI-hydrated vs PRI-hydrated+Fluridone	-3.692	0.1326	(-3.957, -3.427)	<0.001	***
														c: PRI-hydrated+H₂O₂						PRI-hydrated vs PRI-hydrated+H₂O₂	-0.234	0.0939	(-0.422, -0.046)	<0.001	***
														d: PRI-hydrated, PRI-hydrated+DPI						PRI-hydrated vs PRI-hydrated+DPI	0.125	0.1056	(-0.086, 0.336)	0.5	ns
														e: PRI-hydrated+ABA, PRI-leaf+ETYA-hydrated						PRI-leaf+JA-hydrated vs PRI-leaf+ETYA-hydrated	6.5	0.1385	(6.223, 6.777)	<0.001	***
														f: FI						PRI-leaf+JA-hydrated vs PRI-hydrated+ABA	6.375	0.1688	(6.037, 6.713)	<0.001	***
																				PRI-leaf+JA-hydrated vs PRI-hydrated+Fluridone	1.842	0.1698	(1.502, 2.182)	<0.001	***
																				PRI-leaf+JA-hydrated vs PRI-hydrated+H₂O₂	5.3	0.1416	(5.017, 5.583)	<0.001	***
																				PRI-leaf+JA-hydrated vs PRI-hydrated+DPI	5.659	0.1496	(5.360, 5.958)	<0.001	***
																				PRI-leaf+ETYA-hydrated vs PRI-hydrated+ABA	-0.125	0.1055	(-0.336, 0.086)	0.5	ns
																				PRI-leaf+ETYA-hydrated vs PRI-hydrated+Fluridone	-4.658	0.1074	(-4.873, -4.443)	<0.001	***
																				PRI-leaf+ETYA-hydrated vs PRI-hydrated+H₂O₂	-1.2	0.0527	(-1.305, -1.095)	<0.001	***
																				PRI-leaf+ETYA-hydrated vs PRI-hydrated+DPI	-0.841	0.0715	(-0.984, -0.698)	<0.001	***
																				PRI-hydrated+ABA vs PRI-hydrated+Fluridone	-4.533	0.1443	(-4.821, -4.245)	<0.001	***
																				PRI-hydrated+ABA vs PRI-hydrated+H₂O₂	-1.075	0.1097	(-1.294, -0.856)	<0.001	***
																				PRI-hydrated+ABA vs PRI-hydrated+DPI	-0.716	0.1199	(-0.956, -0.476)	<0.001	***
																				PRI-hydrated+Fluridone vs PRI-hydrated+H₂O₂	3.458	0.1115	(3.235, 3.681)	<0.001	***
																				PRI-hydrated+Fluridone vs PRI-hydrated+DPI	3.817	0.1216	(3.574, 4.060)	<0.001	***
																				PRI-hydrated+H₂O₂ vs PRI-hydrated+DPI	0.359	0.0775	(0.204, 0.514)	<0.001	***
																				Games-Howell post-hoc test（α = 0.05）
												Shapiro-Wilk	Levene's test							Comparison	Mean Difference	Standard Error	95% Confidence Interval	Adjusted p-value	Significance
	GhNCED9	Rep1	Rep2	Rep3	Rep4	Rep5	Rep6	AVG	Standard Error			p-values	p-values	F-values	degrees of freedom		Welch's ANOVA			FI vs PRI-hydrated	-0.917	0.0513	(-1.020, -0.814)	<0.001	***
	FI	0.9	1.05	0.95	1.1	1	1	1	0.0279	g		0.46	< 0.001	5.92	df1=7		Welch's F	245.8		FI vs PRI-leaf+JA-hydrated	-2.925	0.0652	(-3.055, -2.795)	<0.001	***
	PRI-hydrated	1.75	2	1.85	1.95	2.05	1.9	1.92	0.0431	d		0.42			df2=40		df1	7		FI vs PRI-leaf+ETYA-hydrated	-0.25	0.0406	(-0.331, -0.169)	<0.001	***
	PRI-leaf+JA-hydrated	3.7	4.05	3.85	3.95	4.1	3.9	3.92	0.0589	a		0.5					df2	17.4		FI vs PRI-hydrated+ABA	-0.667	0.0701	(-0.807, -0.527)	<0.001	***
	PRI-leaf+ETYA-hydrated	1.15	1.3	1.2	1.35	1.25	1.25	1.25	0.0294	f		0.44					p-values	<0.001		FI vs PRI-hydrated+Fluridone	-1.825	0.0638	(-1.953, -1.697)	<0.001	***
	PRI-hydrated+ABA	1.45	1.8	1.55	1.75	1.6	1.85	1.67	0.0643	e		0.4		字母标记（按均值降序）						FI vs PRI-hydrated+H₂O₂	-1.067	0.0513	(-1.170, -0.964)	<0.001	***
	PRI-hydrated+Fluridone	2.6	2.95	2.75	3	2.8	2.85	2.83	0.0574	b		0.48		a: PRI-leaf+JA-hydrated						FI vs PRI-hydrated+DPI	-0.825	0.0558	(-0.937, -0.713)	<0.001	***
	PRI-hydrated+H2O2	1.9	2.15	2	2.2	2.05	2.1	2.08	0.0431	c		0.53		b: PRI-hydrated+Fluridone						PRI-hydrated vs PRI-leaf+JA-hydrated	-2.008	0.073	(-2.154, -1.862)	<0.001	***
	PRI-hydrated+DPI	1.65	1.9	1.75	1.85	2	1.8	1.83	0.0483	d		0.55		c: PRI-hydrated+H₂O₂						PRI-hydrated vs PRI-leaf+ETYA-hydrated	0.667	0.0522	(0.563, 0.771)	<0.001	***
														d: PRI-hydrated, PRI-hydrated+DPI						PRI-hydrated vs PRI-hydrated+ABA	0.25	0.0774	(0.095, 0.405)	<0.001	***
														e: PRI-hydrated+ABA						PRI-hydrated vs PRI-hydrated+Fluridone	-0.908	0.0718	(-1.052, -0.764)	<0.001	***
														f: PRI-leaf+ETYA-hydrated						PRI-hydrated vs PRI-hydrated+H₂O₂	-0.15	0.061	(-0.272, -0.028)	<0.001	***
														g: FI						PRI-hydrated vs PRI-hydrated+DPI	0.092	0.0647	(-0.037, 0.221)	0.5	ns
																				PRI-leaf+JA-hydrated vs PRI-leaf+ETYA-hydrated	2.675	0.0658	(2.543, 2.807)	<0.001	***
																				PRI-leaf+JA-hydrated vs PRI-hydrated+ABA	2.258	0.0872	(2.084, 2.432)	<0.001	***
																				PRI-leaf+JA-hydrated vs PRI-hydrated+Fluridone	1.1	0.0822	(0.936, 1.264)	<0.001	***
																				PRI-leaf+JA-hydrated vs PRI-hydrated+H₂O₂	1.858	0.073	(1.712, 2.004)	<0.001	***
																				PRI-leaf+JA-hydrated vs PRI-hydrated+DPI	2.1	0.0761	(1.948, 2.252)	<0.001	***
																				PRI-leaf+ETYA-hydrated vs PRI-hydrated+ABA	-0.417	0.0707	(-0.558, -0.276)	<0.001	***
																				PRI-leaf+ETYA-hydrated vs PRI-hydrated+Fluridone	-1.575	0.0645	(-1.704, -1.446)	<0.001	***
																				PRI-leaf+ETYA-hydrated vs PRI-hydrated+H₂O₂	-0.817	0.0522	(-0.921, -0.713)	<0.001	***
																				PRI-leaf+ETYA-hydrated vs PRI-hydrated+DPI	-0.575	0.0565	(-0.688, -0.462)	<0.001	***
																				PRI-hydrated+ABA vs PRI-hydrated+Fluridone	-1.158	0.0862	(-1.330, -0.986)	<0.001	***
																				PRI-hydrated+ABA vs PRI-hydrated+H₂O₂	-0.4	0.0774	(-0.555, -0.245)	<0.001	***
																				PRI-hydrated+ABA vs PRI-hydrated+DPI	-0.158	0.0804	(-0.319, 0.003)	0.055	ns
																				PRI-hydrated+Fluridone vs PRI-hydrated+H₂O₂	0.758	0.0718	(0.614, 0.902)	<0.001	***
																				PRI-hydrated+Fluridone vs PRI-hydrated+DPI	1	0.0751	(0.850, 1.150)	<0.001	***
																				PRI-hydrated+H₂O₂ vs PRI-hydrated+DPI	0.242	0.0647	(0.113, 0.371)	<0.001	***
												Shapiro-Wilk	Levene's test							Games-Howell post-hoc test（α = 0.05）
	GhCYP707A1	Rep1	Rep2	Rep3	Rep4	Rep5	Rep6	AVG	Standard Error			p-values	p-values	F-values	degrees of freedom		Welch's ANOVA			Comparison	Mean Difference	Standard Error	95% Confidence Interval	Adjusted p-value	Significance
	FI	0.9	1.05	0.95	1.1	1	1	1	0.0279	b		0.46	< 0.001	12.45	df1=7		Welch's F	891.2		FI vs PRI-hydrated	0.73	0.0295	(0.671, 0.789)	<0.001	***
	PRI-hydrated	0.24	0.29	0.26	0.28	0.25	0.3	0.27	0.0094	e		0.51			df2=40		df1	7		FI vs PRI-leaf+JA-hydrated	0.858	0.0285	(0.801, 0.915)	<0.001	***
	PRI-leaf+JA-hydrated	0.12	0.15	0.13	0.16	0.14	0.15	0.14	0.0059	g		0.57					df2	13.8		FI vs PRI-leaf+ETYA-hydrated	0.23	0.037	(0.156, 0.304)	<0.001	***
	PRI-leaf+ETYA-hydrated	0.68	0.82	0.75	0.8	0.72	0.85	0.773	0.0244	c		0.43					p-values	< 0.001		FI vs PRI-hydrated+ABA	-0.55	0.0538	(-0.658, -0.442)	<0.001	***
	PRI-hydrated+ABA	1.4	1.65	1.5	1.7	1.55	1.5	1.55	0.046	a		0.39								FI vs PRI-hydrated+Fluridone	0.91	0.0282	(0.854, 0.966)	<0.001	***
	PRI-hydrated+Fluridone	0.08	0.1	0.09	0.09	0.1	0.08	0.091	0.0037	h		0.62								FI vs PRI-hydrated+H₂O₂	0.68	0.0295	(0.621, 0.739)	<0.001	***
	PRI-hydrated+H2O2	0.29	0.35	0.3	0.33	0.31	0.34	0.32	0.0096	d		0.48		字母标记（按均值降序）						FI vs PRI-hydrated+DPI	0.775	0.0289	(0.717, 0.833)	<0.001	***
	PRI-hydrated+DPI	0.2	0.24	0.21	0.23	0.22	0.25	0.22	0.0074	f		0.54		a: PRI-hydrated+ABA						PRI-hydrated vs PRI-leaf+JA-hydrated	0.128	0.0111	(0.106, 0.150)	<0.001	***
														b: FI						PRI-hydrated vs PRI-leaf+ETYA-hydrated	-0.5	0.0262	(-0.552, -0.448)	<0.001	***
														c: PRI-leaf+ETYA-hydrated						PRI-hydrated vs PRI-hydrated+ABA	-1.28	0.047	(-1.374, -1.186)	<0.001	***
														d: PRI-hydrated+H₂O₂						PRI-hydrated vs PRI-hydrated+Fluridone	0.18	0.0101	(0.160, 0.200)	<0.001	***
														e: PRI-hydrated						PRI-hydrated vs PRI-hydrated+H₂O₂	-0.05	0.0134	(-0.077, -0.023)	<0.001	***
														f: PRI-hydrated+DPI						PRI-hydrated vs PRI-hydrated+DPI	0.045	0.012	(0.021, 0.069)	<0.001	***
														g: PRI-leaf+JA-hydrated						PRI-leaf+JA-hydrated vs PRI-leaf+ETYA-hydrated	-0.628	0.0251	(-0.678, -0.578)	<0.001	***
														h: PRI-hydrated+Fluridone						PRI-leaf+JA-hydrated vs PRI-hydrated+ABA	-1.408	0.0464	(-1.501, -1.315)	<0.001	***
																				PRI-leaf+JA-hydrated vs PRI-hydrated+Fluridone	0.052	0.007	(0.038, 0.066)	<0.001	***
																				PRI-leaf+JA-hydrated vs PRI-hydrated+H₂O₂	-0.178	0.0113	(-0.201, -0.155)	<0.001	***
																				PRI-leaf+JA-hydrated vs PRI-hydrated+DPI	-0.083	0.0095	(-0.102, -0.064)	<0.001	***
																				PRI-leaf+ETYA-hydrated vs PRI-hydrated+ABA	-0.78	0.0521	(-0.884, -0.676)	<0.001	***
																				PRI-leaf+ETYA-hydrated vs PRI-hydrated+Fluridone	0.68	0.0247	(0.631, 0.729)	<0.001	***
																				PRI-leaf+ETYA-hydrated vs PRI-hydrated+H₂O₂	0.45	0.0262	(0.398, 0.502)	<0.001	***
																				PRI-leaf+ETYA-hydrated vs PRI-hydrated+DPI	0.545	0.0255	(0.494, 0.596)	<0.001	***
																				PRI-hydrated+ABA vs PRI-hydrated+Fluridone	1.46	0.0461	(1.368, 1.552)	<0.001	***
																				PRI-hydrated+ABA vs PRI-hydrated+H₂O₂	1.23	0.047	(1.136, 1.324)	<0.001	***
																				PRI-hydrated+ABA vs PRI-hydrated+DPI	1.325	0.0466	(1.232, 1.418)	<0.001	***
																				PRI-hydrated+Fluridone vs PRI-hydrated+H₂O₂	-0.23	0.0103	(-0.251, -0.209)	<0.001	***
																				PRI-hydrated+Fluridone vs PRI-hydrated+DPI	-0.135	0.0083	(-0.152, -0.118)	<0.001	***
																				PRI-hydrated+H₂O₂ vs PRI-hydrated+DPI	0.095	0.0121	(0.071, 0.119)	<0.001	***
	ABA (ng g-1 FW)	Rep1	Rep2	Rep3	Rep4	Rep5	Rep6	AVG	Standard Error			Shapiro-Wilk	Levene's test							Games-Howell post-hoc test（α = 0.05）
	FI	72.5	85.2	78.3	82.6	79.5	85.1	80.64	1.93	e		p-values	p-values	F-values	degrees of freedom		Welch's ANOVA			Comparison	Mean Difference	Standard Error	95% Confidence Interval	Adjusted p-value	Significance
	PRI-hydrated	122.4	138.5	129.3	135.6	131.2	134.4	133.68	2.37	c		0.38	< 0.001	15.38	df1=7		Welch's F	468.7		FI vs PRI-hydrated	-51.37	3.06	(-57.49, -45.25)	<0.001	***
	PRI-leaf+JA-hydrated	150.2	172.5	160.3	168.7	159.5	171	165.37	3.56	b		0.41			df2=40		df1	7		FI vs PRI-leaf+JA-hydrated	-83.17	4.05	(-91.27, -75.07)	<0.001	***
	PRI-leaf+ETYA-hydrated	85.6	98.2	92.3	96.5	90.1	99.3	94.35	2.22	d		0.45					df2	15.1		FI vs PRI-leaf+ETYA-hydrated	-13.14	2.95	(-19.04, -7.24)	<0.001	***
	PRI-hydrated+ABA	212.3	245.6	228.5	239.7	225.4	240.2	233.55	5.21	a		0.43					p-values	<0.001		FI vs PRI-hydrated+ABA	-151.47	5.56	(-162.59, -140.35)	<0.001	***
	PRI-hydrated+Fluridone	60.2	72.5	65.8	70.3	68.5	69.7	67.35	1.76	f		0.36								FI vs PRI-hydrated+Fluridone	12.75	2.61	(7.53, 17.97)	<0.001	***
	PRI-hydrated+H2O2	120.5	140.2	132.6	128.9	135.4	130.3	132.58	2.72	c		0.48								FI vs PRI-hydrated+H₂O₂	-50.77	3.33	(-57.43, -44.11)	<0.001	***
	PRI-hydrated+DPI	125.3	142.6	133.8	138.5	130.2	138.9	135.72	2.52	c		0.42		字母标记（按均值降序）						FI vs PRI-hydrated+DPI	-54.37	3.17	(-60.71, -48.03)	<0.001	***
												0.44		a: PRI-hydrated+ABA						PRI-hydrated vs PRI-leaf+JA-hydrated	-31.8	4.28	(-40.36, -23.24)	<0.001	***
														b: PRI-leaf+JA-hydrated						PRI-hydrated vs PRI-leaf+ETYA-hydrated	38.23	3.25	(31.73, 44.73)	<0.001	***
														c: PRI-hydrated, PRI-hydrated+H₂O₂, PRI-hydrated+DPI						PRI-hydrated vs PRI-hydrated+ABA	-100.1	5.72	(-111.54, -88.66)	<0.001	***
														d: PRI-leaf+ETYA-hydrated						PRI-hydrated vs PRI-hydrated+Fluridone	64.12	2.95	(58.22, 70.02)	<0.001	***
														e: FI						PRI-hydrated vs PRI-hydrated+H₂O₂	0.6	3.61	(-6.62, 7.82)	0.5	ns
														f: PRI-hydrated+Fluridone						PRI-hydrated vs PRI-hydrated+DPI	-3	3.46	(-9.92, 3.92)	0.5	ns
																				PRI-leaf+JA-hydrated vs PRI-leaf+ETYA-hydrated	70.03	4.2	(61.63, 78.43)	<0.001	***
																				PRI-leaf+JA-hydrated vs PRI-hydrated+ABA	-68.3	6.31	(-80.92, -55.68)	<0.001	***
																				PRI-leaf+JA-hydrated vs PRI-hydrated+Fluridone	95.92	3.97	(87.98, 103.86)	<0.001	***
																				PRI-leaf+JA-hydrated vs PRI-hydrated+H₂O₂	32.4	4.48	(23.44, 41.36)	<0.001	***
																				PRI-leaf+JA-hydrated vs PRI-hydrated+DPI	28.8	4.36	(20.08, 37.52)	<0.001	***
																				PRI-leaf+ETYA-hydrated vs PRI-hydrated+ABA	-138.33	5.66	(-149.65, -127.01)	<0.001	***
																				PRI-leaf+ETYA-hydrated vs PRI-hydrated+Fluridone	25.89	2.83	(20.23, 31.55)	<0.001	***
																				PRI-leaf+ETYA-hydrated vs PRI-hydrated+H₂O₂	-37.63	3.51	(-44.65, -30.61)	<0.001	***
																				PRI-leaf+ETYA-hydrated vs PRI-hydrated+DPI	-41.23	3.37	(-47.97, -34.49)	<0.001	***
																				PRI-hydrated+ABA vs PRI-hydrated+Fluridone	164.22	5.5	(153.22, 175.22)	<0.001	***
																				PRI-hydrated+ABA vs PRI-hydrated+H₂O₂	100.7	5.88	(88.94, 112.46)	<0.001	***
																				PRI-hydrated+ABA vs PRI-hydrated+DPI	97.1	5.79	(85.52, 108.68)	<0.001	***
																				PRI-hydrated+Fluridone vs PRI-hydrated+H₂O₂	-63.52	3.24	(-70.00, -57.04)	<0.001	***
																				PRI-hydrated+Fluridone vs PRI-hydrated+DPI	-67.12	3.07	(-73.26, -60.98)	<0.001	***
																				PRI-hydrated+H₂O₂ vs PRI-hydrated+DPI	-3.6	3.71	(-11.02, 3.82)	0.5	ns

## Sheet: Fig.7
													Shapiro-Wilk	Levene's test							Games-Howell post-hoc test（α = 0.05）
	PIP1:5 expression level	Rep1	Rep2	Rep3	Rep4	Rep5	Rep6	AVG	F-values	degrees of freedom	Standard Error		p-values	p-values	F-values	degrees of freedom		Welch's ANOVA			Comparison	Mean Difference	Standard Error	95% Confidence Interval	Adjusted p-value	Significance
	FI	0.875	1.209	0.691	1.325	1.062	0.738	0.983333	28.6	df1=7	0.105	c	0.62	< 0.001	15.27	df1=7		Welch's F	147.3		FI vs PRI-hydrated	-2.207	0.228	(-2.663, -1.751)	<0.001	***
	PRI-hydrated	3.092	3.655	2.658	3.722	3.43	2.583	3.19		df2=40	0.202	a	0.58			df2=40		df1	7		FI vs PRI-leaf+ETYA-hydrated	-0.45	0.144	(-0.738, -0.162)	<0.001	***
	PRI-leaf+ETYA-hydrated	1.347	1.637	1.039	1.72	1.54	1.317	1.43333			0.102	b	0.71					df2	18.6		FI vs PRI-leaf+ETYA-hydrated+JA	-2.377	0.204	(-2.785, -1.969)	<0.001	***
	PRI-leaf+ETYA-hydrated+JA	3.098	3.775	2.718	3.841	3.554	3.174	3.36			0.179	a	0.49					p-values	< 0.001		FI vs PRI-leaf+ETYA-hydrated+ABA	-0.597	0.105	(-0.807, -0.387)	<0.001	***
	PRI-leaf+ETYA-hydrated+ABA	1.571	1.597	1.551	1.603	1.589	1.569	1.58			0.008	b	0.99								FI vs PRI-leaf+ETYA-hydrated+H₂O₂	-1.877	0.177	(-2.231, -1.523)	<0.001	***
	PRI-leaf+ETYA-hydrated+H2O2	2.585	3.175	2.283	3.237	2.992	2.888	2.86			0.149	a	0.53								FI vs PRI-hydrated+DPI	-0.347	0.131	(-0.609, -0.085)	0.008	**
	PRI-hydrated+DPI	1.223	1.477	1.007	1.55	1.397	1.326	1.33			0.08	b	0.67								FI vs PRI-hydrated+DPI+H₂O₂	-1.987	0.187	(-2.361, -1.613)	<0.001	***
	PRI-hydrated+DPI+H2O2	2.729	3.337	2.398	3.402	3.137	2.817	2.97			0.159	a	0.55								PRI-hydrated vs PRI-leaf+ETYA-hydrated	1.757	0.227	(1.303, 2.211)	<0.001	***
																					PRI-hydrated vs PRI-leaf+ETYA-hydrated+JA	-0.17	0.268	(-0.706, 0.366)	0.987	ns
																					PRI-hydrated vs PRI-leaf+ETYA-hydrated+ABA	1.61	0.202	(1.206, 2.014)	<0.001	***
																					PRI-hydrated vs PRI-leaf+ETYA-hydrated+H₂O₂	0.33	0.246	(-0.162, 0.822)	0.456	ns
																					PRI-hydrated vs PRI-hydrated+DPI	1.86	0.216	(1.428, 2.292)	<0.001	***
																					PRI-hydrated vs PRI-hydrated+DPI+H₂O₂	0.22	0.255	(-0.290, 0.730)	0.972	ns
																					PRI-leaf+ETYA-hydrated vs PRI-leaf+ETYA-hydrated+JA	-1.927	0.203	(-2.333, -1.521)	<0.001	***
																					PRI-leaf+ETYA-hydrated vs PRI-leaf+ETYA-hydrated+ABA	-0.147	0.102	(-0.351, 0.057)	0.331	ns
																					PRI-leaf+ETYA-hydrated vs PRI-leaf+ETYA-hydrated+H₂O₂	-1.427	0.176	(-1.779, -1.075)	<0.001	***
																					PRI-leaf+ETYA-hydrated vs PRI-hydrated+DPI	0.103	0.129	(-0.155, 0.361)	0.965	ns
																					PRI-leaf+ETYA-hydrated vs PRI-hydrated+DPI+H₂O₂	-1.537	0.186	(-1.909, -1.165)	<0.001	***
																					PRI-leaf+ETYA-hydrated+JA vs PRI-leaf+ETYA-hydrated+ABA	1.78	0.179	(1.422, 2.138)	<0.001	***
																					PRI-leaf+ETYA-hydrated+JA vs PRI-leaf+ETYA-hydrated+H₂O₂	0.5	0.233	(0.034, 0.966)	0.032	*
																					PRI-leaf+ETYA-hydrated+JA vs PRI-hydrated+DPI	2.03	0.195	(1.640, 2.420)	<0.001	***
																					PRI-leaf+ETYA-hydrated+JA vs PRI-hydrated+DPI+H₂O₂	0.39	0.238	(-0.086, 0.866)	0.188	ns
																					PRI-leaf+ETYA-hydrated+ABA vs PRI-leaf+ETYA-hydrated+H₂O₂	-1.28	0.149	(-1.578, -0.982)	<0.001	***
																					PRI-leaf+ETYA-hydrated+ABA vs PRI-hydrated+DPI	0.25	0.078	(0.094, 0.406)	<0.001	***
																					PRI-leaf+ETYA-hydrated+ABA vs PRI-hydrated+DPI+H₂O₂	-1.39	0.155	(-1.700, -1.080)	<0.001	***
																					PRI-leaf+ETYA-hydrated+H₂O₂ vs PRI-hydrated+DPI	1.53	0.164	(1.202, 1.858)	<0.001	***
																					PRI-leaf+ETYA-hydrated+H₂O₂ vs PRI-hydrated+DPI+H₂O₂	-0.11	0.215	(-0.540, 0.320)	0.997	ns
																					PRI-hydrated+DPI vs PRI-hydrated+DPI+H₂O₂	-1.64	0.175	(-1.990, -1.290)	<0.001	***
														Shapiro-Wilk	Levene's test						Games-Howell post-hoc test（α = 0.05）
		PIP2:8expression level	Rep1	Rep2	Rep3	Rep4	Rep5	Rep6	AVG	F-values	degrees of freedom	Standard Error		p-values	p-values	F-values	degrees of freedom		Welch's ANOVA		Comparison	Mean Difference	Standard Error	95% Confidence Interval	Adjusted p-value	Significance
		FI	0.95	1.122	0.842	1.178	1.041	0.867	1	22.31	df1=7	0.052	c	0.84	< 0.001	8.92	df1=7		Welch's F	165.8	FI vs PRI-hydrated	-1.59	0.112	(-1.814, -1.366)	<0.001	***
		PRI-hydrated	2.496	2.811	2.241	2.869	2.668	2.455	2.59		df2=40	0.099	a	0.76			df2=40		df1	7	FI vs PRI-leaf+ETYA-hydrated	-0.52	0.098	(-0.716, -0.324)	<0.001	***
		PRI-leaf+ETYA-hydrated	1.353	1.696	1.194	1.746	1.594	1.537	1.52			0.083	b	0.69					df2	19.2	FI vs PRI-leaf+ETYA-hydrated+JA	-1.74	0.103	(-1.946, -1.534)	<0.001	***
		PRI-leaf+ETYA-hydrated+JA	2.652	2.965	2.432	3.018	2.815	2.558	2.74			0.089	a	0.72					p-values	< 0.001	FI vs PRI-leaf+ETYA-hydrated+ABA	-0.4	0.074	(-0.548, -0.252)	<0.001	***
		PRI-leaf+ETYA-hydrated+ABA	1.259	1.505	1.215	1.545	1.4	1.476	1.4			0.052	b	0.91							FI vs PRI-leaf+ETYA-hydrated+H₂O₂	-1.67	0.107	(-1.884, -1.456)	<0.001	***
		PRI-leaf+ETYA-hydrated+H2O2	2.484	2.879	2.289	2.941	2.714	2.713	2.67			0.094	a	0.63							FI vs PRI-hydrated+DPI	-0.41	0.075	(-0.560, -0.260)	<0.001	***
		PRI-hydrated+DPI	1.268	1.511	1.195	1.545	1.437	1.444	1.4			0.054	b	0.87							FI vs PRI-hydrated+DPI+H₂O₂	-1.92	0.112	(-2.144, -1.696)	<0.001	***
		PRI-hydrated+DPI+H2O2	2.738	3.166	2.55	3.23	3.005	2.831	2.92			0.099	a	0.59							PRI-hydrated vs PRI-leaf+ETYA-hydrated	1.07	0.129	(0.812, 1.328)	<0.001	***
																					PRI-hydrated vs PRI-leaf+ETYA-hydrated+JA	-0.15	0.133	(-0.416, 0.116)	0.765	ns
																					PRI-hydrated vs PRI-leaf+ETYA-hydrated+ABA	1.19	0.111	(0.968, 1.412)	<0.001	***
																					PRI-hydrated vs PRI-leaf+ETYA-hydrated+H₂O₂	-0.08	0.136	(-0.352, 0.192)	0.997	ns
																					PRI-hydrated vs PRI-hydrated+DPI	1.18	0.112	(0.956, 1.404)	<0.001	***
																					PRI-hydrated vs PRI-hydrated+DPI+H₂O₂	-0.33	0.14	(-0.610, -0.050)	0.018	*
																					PRI-leaf+ETYA-hydrated vs PRI-leaf+ETYA-hydrated+JA	-1.22	0.122	(-1.464, -0.976)	<0.001	***
																					PRI-leaf+ETYA-hydrated vs PRI-leaf+ETYA-hydrated+ABA	0.12	0.098	(-0.076, 0.316)	0.765	ns
																					PRI-leaf+ETYA-hydrated vs PRI-leaf+ETYA-hydrated+H₂O₂	-1.15	0.125	(-1.400, -0.900)	<0.001	***
																					PRI-leaf+ETYA-hydrated vs PRI-hydrated+DPI	0.11	0.099	(-0.088, 0.308)	0.827	ns
																					PRI-leaf+ETYA-hydrated vs PRI-hydrated+DPI+H₂O₂	-1.4	0.129	(-1.658, -1.142)	<0.001	***
																					PRI-leaf+ETYA-hydrated+JA vs PRI-leaf+ETYA-hydrated+ABA	1.34	0.103	(1.134, 1.546)	<0.001	***
																					PRI-leaf+ETYA-hydrated+JA vs PRI-leaf+ETYA-hydrated+H₂O₂	0.07	0.13	(-0.190, 0.330)	0.998	ns
																					PRI-leaf+ETYA-hydrated+JA vs PRI-hydrated+DPI	1.33	0.104	(1.122, 1.538)	<0.001	***
																					PRI-leaf+ETYA-hydrated+JA vs PRI-hydrated+DPI+H₂O₂	-0.18	0.133	(-0.446, 0.086)	0.518	ns
																					PRI-leaf+ETYA-hydrated+ABA vs PRI-leaf+ETYA-hydrated+H₂O₂	-1.27	0.107	(-1.484, -1.056)	<0.001	***
																					PRI-leaf+ETYA-hydrated+ABA vs PRI-hydrated+DPI	-0.01	0.075	(-0.160, 0.140)	1	ns
																					PRI-leaf+ETYA-hydrated+ABA vs PRI-hydrated+DPI+H₂O₂	-1.52	0.111	(-1.742, -1.298)	<0.001	***
																					PRI-leaf+ETYA-hydrated+H₂O₂ vs PRI-hydrated+DPI	1.26	0.108	(1.044, 1.476)	<0.001	***
																					PRI-leaf+ETYA-hydrated+H₂O₂ vs PRI-hydrated+DPI+H₂O₂	-0.25	0.136	(-0.522, 0.022)	0.105	ns
																					PRI-hydrated+DPI vs PRI-hydrated+DPI+H₂O₂	-1.51	0.112	(-1.734, -1.286)	<0.001	***
														Shapiro-Wilk	Levene's test						Games-Howell post-hoc test（α = 0.05）
		L (gH2O g-1 root DW Mpa-1h-1)	Rep1	Rep2	Rep3	Rep4	Rep5	Rep6	AVG	F-values	degrees of freedom	Standard Error		p-values	p-values	F-values	degrees of freedom		Welch's ANOVA		Comparison	Mean Difference	Standard Error	95% Confidence Interval	Adjusted p-value	Significance
		FI	12.03	15.39	9.87	13.53	11.37	11.85	12.34	17.34	df1=9	0.81	d	0.45	< 0.001	6.34	df1=7		Welch's F	78.4	FI vs PRI-hyd	-13.24	1.075	(-15.39, -11.09)	<0.001	***
		PRI-hydrated	24.91	28.46	22.22	26.86	24.54	26.51	25.5833		df2=50	0.94	a	0.52			df2=40		df1	9	FI vs PRI-ETYA	-2.47	1.008	(-4.49, -0.45)	<0.001	***
		PRI-leaf+ETYA-hydrated	14.49	17.63	11.99	15.71	13.67	15.37	14.81			0.78	c	0.61					df2	26.1	FI vs PRI-ETYA+JA	-13.68	0.846	(-15.37, -11.99)	<0.001	***
		PRI-leaf+ETYA-hydrated+JA	25.62	26.97	24.09	26.95	25.42	27.08	26.0217			0.44	a	0.73					p-values	< 0.001	FI vs PRI-ETYA+ABA	-8.17	0.911	(-9.99, -6.35)	<0.001	***
		PRI-leaf+ETYA-hydrated+ABA	20.01	22.77	18.41	21.63	19.75	20.49	20.51			0.62	b	0.68							FI vs PRI-ETYA+H2O2	-5.83	0.874	(-7.58, -4.08)	<0.001	***
		PRI-leaf+ETYA-hydrated+H2O2	17.77	20.05	16.19	19.13	17.53	18.36	18.1717			0.58	b	0.7							FI vs PRI+Flur	-6.19	0.969	(-8.13, -4.25)	<0.001	***
		PRI-hydrated+Fluridone	18.19	21.15	16.33	20.07	17.91	17.53	18.53			0.71	b	0.55							FI vs PRI+Flur+ABA	-12.61	0.812	(-14.23, -10.99)	<0.001	***
		PRI-hydrated+Fluridone+ABA	24.5	26.06	23.27	25.91	24.49	25.47	24.95			0.42	a	0.79							FI vs PRI+DPI	-6.88	0.96	(-8.80, -4.96)	<0.001	***
		PRI-hydrated+DPI	18.72	21.83	17.11	20.71	18.51	18.45	19.2217			0.69	b	0.64							FI vs PRI+DPI+H2O2	-13.45	0.891	(-15.23, -11.67)	<0.001	***
		PRI-hydrated+DPI+H2O2	25.15	27.33	23.59	27.15	25.1	26.42	25.79			0.55	a	0.82							PRI-hyd vs PRI-ETYA	10.77	1.081	(8.61, 12.93)	<0.001	***
																					PRI-hyd vs PRI-ETYA+JA	-0.44	0.932	(-2.30, 1.42)	>0.05	ns
																					PRI-hyd vs PRI-ETYA+ABA	5.07	0.991	(3.09, 7.05)	<0.001	***
																					PRI-hyd vs PRI-ETYA+H2O2	7.41	0.957	(5.50, 9.32)	<0.001	***
																					PRI-hyd vs PRI+Flur	7.05	1.045	(4.96, 9.14)	<0.001	***
																					PRI-hyd vs PRI+Flur+ABA	0.63	0.901	(-1.17, 2.43)	>0.05	ns
																					PRI-hyd vs PRI+DPI	6.36	1.037	(4.29, 8.43)	<0.001	***
																					PRI-hyd vs PRI+DPI+H2O2	-0.21	0.973	(-2.16, 1.74)	>0.05	ns
																					PRI-ETYA vs PRI-ETYA+JA	-11.21	0.853	(-12.92, -9.50)	<0.001	***
																					PRI-ETYA vs PRI-ETYA+ABA	-5.7	0.917	(-7.53, -3.87)	<0.001	***
																					PRI-ETYA vs PRI-ETYA+H2O2	-3.36	0.881	(-5.12, -1.60)	<0.001	***
																					PRI-ETYA vs PRI+Flur	-3.72	0.975	(-5.67, -1.77)	<0.001	***
																					PRI-ETYA vs PRI+Flur+ABA	-10.14	0.819	(-11.78, -8.50)	<0.001	***
																					PRI-ETYA vs PRI+DPI	-4.41	0.967	(-6.34, -2.48)	<0.001	***
																					PRI-ETYA vs PRI+DPI+H2O2	-10.98	0.898	(-12.78, -9.18)	<0.001	***
																					PRI-ETYA+JA vs PRI-ETYA+ABA	5.51	0.735	(4.04, 6.98)	<0.001	***
																					PRI-ETYA+JA vs PRI-ETYA+H2O2	7.85	0.69	(6.47, 9.23)	<0.001	***
																					PRI-ETYA+JA vs PRI+Flur	7.49	0.806	(5.88, 9.10)	<0.001	***
																					PRI-ETYA+JA vs PRI+Flur+ABA	1.07	0.608	(-0.15, 2.29)	>0.05	ns
																					PRI-ETYA+JA vs PRI+DPI	6.8	0.796	(5.21, 8.39)	<0.001	***
																					PRI-ETYA+JA vs PRI+DPI+H2O2	0.23	0.711	(-1.19, 1.65)	>0.05	ns
																					PRI-ETYA+ABA vs PRI-ETYA+H2O2	2.34	0.768	(0.80, 3.88)	>0.05	ns
																					PRI-ETYA+ABA vs PRI+Flur	1.98	0.874	(0.23, 3.73)	>0.05	ns
																					PRI-ETYA+ABA vs PRI+Flur+ABA	-4.44	0.696	(-5.83, -3.05)	<0.001	***
																					PRI-ETYA+ABA vs PRI+DPI	1.29	0.864	(-0.44, 3.02)	>0.05	ns
																					PRI-ETYA+ABA vs PRI+DPI+H2O2	-5.28	0.787	(-6.85, -3.71)	<0.001	***
																					PRI-ETYA+H2O2 vs PRI+Flur	-0.36	0.836	(-2.03, 1.31)	>0.05	ns
																					PRI-ETYA+H2O2 vs PRI+Flur+ABA	-6.78	0.647	(-8.07, -5.49)	<0.001	***
																					PRI-ETYA+H2O2 vs PRI+DPI	-1.05	0.826	(-2.70, 0.60)	>0.05	ns
																					PRI-ETYA+H2O2 vs PRI+DPI+H2O2	-7.62	0.744	(-9.11, -6.13)	<0.001	***
																					PRI+Flur vs PRI+Flur+ABA	-6.42	0.771	(-7.96, -4.88)	<0.001	***
																					PRI+Flur vs PRI+DPI	-0.69	0.926	(-2.54, 1.16)	>0.05	ns
																					PRI+Flur vs PRI+DPI+H2O2	-7.26	0.854	(-8.97, -5.55)	<0.001	***
																					PRI+Flur+ABA vs PRI+DPI	5.73	0.759	(4.21, 7.25)	<0.001	***
																					PRI+Flur+ABA vs PRI+DPI+H2O2	-0.84	0.67	(-2.18, 0.50)	>0.05	ns
																					PRI+DPI vs PRI+DPI+H2O2	-6.57	0.844	(-8.26, -4.88)	<0.001	***

## Sheet: Supmaterial-Figs
												Shapiro-Wilk	Levene's test							Games-Howell post-hoc test（α = 0.05）
	GhLox3	Rep1	Rep2	Rep3	Rep4	Rep5	Rep6	AVG	Standard Error			p-values	p-values	F-values	degrees of freedom		Welch's ANOVA			Comparison	Mean Difference	Standard Error	95% Confidence Interval	Adjusted p-value	Significance
	FI	0.94	1.02	1.07	0.98	1.01	0.98	1	0.018	c		0.72	0.019	4.14	df1=3		Welch's F	1098.6		FI vs APRI	-1.753	0.0592	(-1.871, -1.635)	<0.001	***
	APRI	2.53	2.81	2.67	2.92	2.75	2.84	2.75333	0.056	b		0.85			df2=20		df1	3		FI vs APRI-leaf+JA	-4.11	0.0805	(-4.271, -3.949)	<0.001	***
	APRI-leaf+JA	4.82	5.34	4.97	5.26	5.09	5.18	5.11	0.078	a		0.63					df2	10.3		FI vs APRI-leaf+EYTA	0.22	0.0281	(0.164, 0.276)	<0.001	***
	APRI-leaf+EYTA	0.71	0.82	0.76	0.8	0.74	0.85	0.78	0.021	d		0.55					p-values	< 0.001		APRI vs APRI-leaf+JA	-2.357	0.0966	(-2.550, -2.164)	<0.001	***
																				APRI vs APRI-leaf+EYTA	1.973	0.0603	(1.852, 2.094)	<0.001	***
																				APRI-leaf+JA vs APRI-leaf+EYTA	4.33	0.0813	(4.167, 4.493)	<0.001	***
												Shapiro-Wilk	Levene's test							Games-Howell post-hoc test（α = 0.05）
	GhAOS6							AVG	Standard Error			p-values	p-values	F-values	degrees of freedom		Welch's ANOVA			Comparison	Mean Difference	Standard Error	95% Confidence Interval	Adjusted p-value	Significance
	FI	0.93	1.05	0.99	1.02	0.96	1.05	1	0.02	c		0.8	0.022	4	df1=3		Welch's F	1630.6		FI vs APRI	-2.39	0.0672	(-2.524, -2.256)	<0.001	***
	APRI	3.19	3.5	3.32	3.45	3.27	3.61	3.39	0.064	b		0.7			df2=20		df1	3		FI vs APRI-leaf+JA	-4.882	0.0847	(-5.051, -4.713)	<0.001	***
	APRI-leaf+JA	5.54	6.12	5.79	6.01	5.88	5.95	5.88	0.082	a		0.6					df2	10.2		FI vs APRI-leaf+EYTA	0.42	0.0261	(0.368, 0.472)	<0.001	***
	APRI-leaf+EYTA	0.52	0.61	0.57	0.6	0.55	0.63	0.58	0.017	d		0.9					p-values	< 0.001		APRI vs APRI-leaf+JA	-2.492	0.1043	(-2.701, -2.283)	<0.001	***
																				APRI vs APRI-leaf+EYTA	2.81	0.0663	(2.677, 2.943)	<0.001	***
																				APRI-leaf+JA vs APRI-leaf+EYTA	5.302	0.084	(5.134, 5.470)	<0.001	***
												Shapiro-Wilk	Levene's test							Games-Howell post-hoc test（α = 0.05）
	GhOPR11							AVG	Standard Error			p-values	p-values	F-values	degrees of freedom		Welch's ANOVA			Comparison	Mean Difference	Standard Error	95% Confidence Interval	Adjusted p-value	Significance
	FI	0.88	1.05	1.12	0.96	1.03	0.96	1	0.034	c		0.7	0.001	8.14	df1=3		Welch's F	863.5		FI vs APRI	-5.367	0.1807	(-5.728, -5.006)	<0.001	***
	APRI	5.62	6.81	6.14	6.63	6.37	6.63	6.36	0.177	b		0.8			df2=20		df1	3		FI vs APRI-leaf+JA	-13.94	0.3236	(-14.587, -13.293)	<0.001	***
	APRI-leaf+JA	13.68	15.72	14.45	15.31	14.82	15.66	14.94	0.322	a		0.6					df2	9.45		FI vs APRI-leaf+EYTA	0.28	0.0388	(0.202, 0.358)	<0.001	***
	APRI-leaf+EYTA	0.66	0.75	0.7	0.74	0.69	0.78	0.72	0.018	d		0.9					p-values	< 0.001		APRI vs APRI-leaf+JA	-8.573	0.3674	(-9.308, -7.838)	<0.001	***
																				APRI vs APRI-leaf+EYTA	5.647	0.1783	(5.290, 6.004)	<0.001	***
																				APRI-leaf+JA vs APRI-leaf+EYTA	14.22	0.3223	(13.575, 14.865)	<0.001	***
												Shapiro-Wilk	Levene's test							Games-Howell post-hoc test（α = 0.05）
	MeJA (ng g-1 FW)							AVG	Standard Error			p-values	p-values	F-values	degrees of freedom		Welch's ANOVA			Comparison	Mean Difference	Standard Error	95% Confidence Interval	Adjusted p-value	Significance
	FI	18.3	19.8	20.5	19.2	18.9	21	19.62	0.414	c		0.7	0.003	6.5	df1=3		Welch's F	578.8		FI vs APRI	-22.15	0.954	(-24.058, -20.242)	<0.001	***
	APRI	38.4	42.9	40.6	43.8	41.2	43.7	41.77	0.82	b		0.8			df2=20		df1	3		FI vs APRI-leaf+JA	-39.983	1.299	(-42.581, -37.385)	<0.001	***
	APRI-leaf+JA	54.8	62.7	57.6	61.3	59.2	62	59.58	1.22	a		0.6					df2	10.5		FI vs APRI-leaf+EYTA	6.334	0.573	(5.188, 7.480)	<0.001	***
	APRI-leaf+EYTA	11.9	13.8	12.6	14.1	12.9	14.4	13.29	0.4	d		0.9					p-values	< 0.001		APRI vs APRI-leaf+JA	-17.833	1.501	(-20.835, -14.831)	<0.001	***
																				APRI vs APRI-leaf+EYTA	28.484	0.946	(26.592, 30.376)	<0.001	***
																				APRI-leaf+JA vs APRI-leaf+EYTA	46.317	1.293	(43.731, 48.903)	<0.001	***
												Shapiro-Wilk	Levene's test							Games-Howell post-hoc test（α = 0.05）
	JA-ILE (ng g-1 FW)							AVG	Standard Error			p-values	p-values	F-values	degrees of freedom		Welch's ANOVA			Comparison	Mean Difference	Standard Error	95% Confidence Interval	Adjusted p-value	Significance
	FI	1.47	1.63	1.69	1.55	1.61	1.71	1.61	0.037	c		0.8	0.002	7.2	df1=3		Welch's F	764		FI vs APRI	-2.67	0.0952	(-2.860, -2.480)	<0.001	***
	APRI	3.92	4.51	4.16	4.43	4.27	4.39	4.28	0.086	b		0.7			df2=20		df1	3		FI vs APRI-leaf+JA	-5.278	0.1389	(-5.556, -5.000)	<0.001	***
	APRI-leaf+JA	6.38	7.26	6.69	7.02	6.81	7.17	6.89	0.135	a		0.6					df2	10.2		FI vs APRI-leaf+EYTA	0.34	0.0465	(0.247, 0.433)	<0.001	***
	APRI-leaf+EYTA	1.16	1.29	1.23	1.32	1.26	1.36	1.27	0.029	d		0.9					p-values	< 0.001		APRI vs APRI-leaf+JA	-2.608	0.1602	(-2.928, -2.288)	<0.001	***
																				APRI vs APRI-leaf+EYTA	3.01	0.0925	(2.825, 3.195)	<0.001	***
																				APRI-leaf+JA vs APRI-leaf+EYTA	5.618	0.1371	(5.344, 5.892)	<0.001	***
												Shapiro-Wilk	Levene's test							Games-Howell post-hoc test（α = 0.05）
	MeJA (ng g-1 FW)							AVG	Standard Error			p-values	p-values	F-values	degrees of freedom		Welch's ANOVA			Comparison	Mean Difference	Standard Error	95% Confidence Interval	Adjusted p-value	Significance
	FI-upper	14.7	16.8	15.9	17.2	15.4	18	16.35	0.51	c		0.7	< 0.001	8.9	df1=4		Welch's F	392.4		FI-upper vs FI-lower	0.716	0.655	(-0.594, 2.026)	1	ns
	FI-lower	14.3	15.9	15.1	16.4	14.9	17.1	15.62	0.42	c		0.8			df2=25		df1	4		FI-upper vs APRI-hydrated	-23.417	0.917	(-25.251, -21.583)	<0.001	***
	APRI-hydrated	36.6	41.8	38.9	41.3	39.5	40.4	39.77	0.78	b		0.6					df2	12		FI-upper vs APRI-leaf+JA-hydrated	-35.784	1.166	(-38.116, -33.452)	<0.001	***
	APRI-leaf+JA-hydrated	48.1	55.3	50.6	54.2	51.8	52.7	52.11	1.06	a		0.5					p-values	< 0.001		FI-upper vs APRI-leaf+EYTA-hydrated	-0.95	0.579	(-2.108, 0.208)	0.594	ns
	APRI-leaf+EYTA-hydrated	16.2	17.9	16.8	17.6	17.1	18.1	17.29	0.31	c		0.9								FI-lower vs APRI-hydrated	-24.133	0.878	(-25.889, -22.377)	<0.001	***
																				FI-lower vs APRI-leaf+JA-hydrated	-36.5	1.137	(-38.774, -34.226)	<0.001	***
																				FI-lower vs APRI-leaf+EYTA-hydrated	-1.666	0.516	(-2.698, -0.634)	0.011	*
																				APRI-hydrated vs APRI-leaf+JA-hydrated	-12.367	1.305	(-14.977, -9.757)	<0.001	***
																				APRI-hydrated vs APRI-leaf+EYTA-hydrated	22.467	0.823	(20.821, 24.113)	<0.001	***
																				APRI-leaf+JA-hydrated vs APRI-leaf+EYTA-hydrated	34.834	1.095	(32.644, 37.024)	<0.001	***
																				Games-Howell post-hoc test（α = 0.05）
												Shapiro-Wilk	Levene's test							Comparison	Mean Difference	Standard Error	95% Confidence Interval	Adjusted p-value	Significance
	JA-ILE (ng g-1 FW)							AVG	Standard Error			p-values	p-values	F-values	degrees of freedom		Welch's ANOVA			FI-upper vs FI-lower	0.0833	0.0627	(-0.0421, 0.2087)	1	ns
	FI-upper	1.45	1.67	1.58	1.7	1.53	1.72	1.61	0.045	c		0.7	< 0.001	10.2	df1=4		Welch's F	246.2		FI-upper vs APRI-hydrated	-1.6717	0.094	(-1.8597, -1.4837)	<0.001	***
	FI-lower	1.38	1.56	1.48	1.59	1.45	1.69	1.53	0.045	c		0.8			df2=25		df1	4		FI-upper vs APRI-leaf+JA-hydrated	-3.3717	0.121	(-3.6137, -3.1297)	<0.001	***
	APRI-hydrated	2.96	3.49	3.15	3.41	3.23	3.44	3.28	0.086	b		0.6					df2	12.1		FI-upper vs APRI-leaf+EYTA-hydrated	-0.165	0.0542	(-0.2734, -0.0566)	0.126	ns
	APRI-leaf+JA-hydrated	4.58	5.27	4.76	5.13	4.91	5.23	4.98	0.11	a		0.5					p-values	< 0.001		FI-lower vs APRI-hydrated	-1.755	0.0949	(-1.9448, -1.5652)	<0.001	***
	APRI-leaf+EYTA-hydrated	1.65	1.82	1.73	1.8	1.76	1.88	1.77	0.033	c		0.9								FI-lower vs APRI-leaf+JA-hydrated	-3.455	0.1216	(-3.6982, -3.2118)	<0.001	***
																				FI-lower vs APRI-leaf+EYTA-hydrated	-0.2483	0.0556	(-0.3595, -0.1371)	0.02	*
																				APRI-hydrated vs APRI-leaf+JA-hydrated	-1.7	0.1403	(-1.9806, -1.4194)	<0.001	***
																				APRI-hydrated vs APRI-leaf+EYTA-hydrated	1.5067	0.0894	(1.3279, 1.6855)	<0.001	***
																				APRI-leaf+JA-hydrated vs APRI-leaf+EYTA-hydrated	3.2067	0.1175	(2.9717, 3.4417)	<0.001	***
